# Supplementary material for: Multiomics signatures of type 1 diabetes with and without albuminuria
Source: Front Endocrinol (Lausanne). 2022 Dec 2;13:1015557. doi: 10.3389/fendo.2022.1015557 (PMC9755599; doi:10.3389/fendo.2022.1015557)
Supplement: Supplementary file 2 [file Table_1.xlsx]

## Sheet: Index
	Table Number	Table Legend
	Supplementary Table 1	Summary statistics (anthropometrical, bioclinical and lifestyle factors data) for participating study individuals. Significance for the different comparisons are included in the last columns of the table.
	Supplementary Table 2	quantitative microbiome profiles (QMP) counts computed from the metagenomic species (MGS).
	Supplementary Table 3	Taxonomical annotation of the metagenomic species.
	Supplementary Table 4	Univariate analysis of the MGS counts differences between healthy controls and T1D individuals
	Supplementary Table 5	Gut Metabolic Modules (GMM) relative abundances
	Supplementary Table 6	Univariate analysis of the Gut Metabolic Modules (GMM) abundance differences between healthy controls and T1D individuals
	Supplementary Table 7	Polar metabolites abundances in the cohort individuals after missing values imputation and data scaling and log-transforming
	Supplementary Table 8	Univariate analysis for the polar metabolite abundance differences between healthy controls and T1D. For each metabolite, Area Under the Curve, p-value, FDR and effect size are given. Association to metagenome features are provided in the last columnes, together with results from the drug deconfounding pipeline in the last column.
	Supplementary Table 9	Results for the HMDB-annotated polar metabolites functional enrichment MetaboAnalyst pipeline
	Supplementary Table 10	lipidomics abundance dataset after missing values imputation and data scaling and log-transformed
	Supplementary Table 11	lipid clusters annotation table. First column indicates the randomly assigned cluster name, the second column a name summarizing the content of each cluster. Following, the remaining columns indicate each individual lipid included on the specific cluster
	Supplementary Table 12	lipid clusters abundance table. Individual cluster abundances are computed by taking the eigenvalues of the combination of lipids contained in each cluster.
	Supplementary Table 13	Univariate analysis for the lipid clusters abundance differences between healthy controls and T1D. For each cluster, Area Under the Curve, p-value, FDR and effect size are given. Association to metagenome features are provided in the last columnes, together with results from the drug deconfounding pipeline in the last column.
	Supplementary Table 14	associations found by the LASSO modelling between polar metabolites and metagenomic features
	Supplementary Table 15	Associations found by the LASSO modelling between lipid clusters and metagenomic features

## Sheet: Supplementary Table 1
	Supplementary Table 1: Summary statistics (anthropometrical, bioclinical and lifestyle factors data) for participating study individuals.
		Controls (n= 50)			T1D with normo-albuminuria (n=50)			T1D with micro-albuminuria (n=50)			T1D with macro-albuminuria (n=60)			T1D (all individuals, n = 160)			ANOVA		Tukey's Honest Significance Difference adj. p-values						t-test
		Mean	SD	Median	Mean	SD	Median	Mean	SD	Median	Mean	SD	Median	Mean	SD	Median	p-value	FDR	Controls vs normo-albuminuria	Controls vs micro-albuminuria	Controls vs macro-albuminuria	Normo-albuminuria vs micro-albuminuria	Normo-albuminuria vs macro-albuminuria	Micro-albuminuria vs macro-albuminuria	Healthy Controls vs. T1D (p-value)
	Age (years)	58.5834	12.4968	62.0548	59.417	11.4168	60.9164	61.6088	9.43364	61.7822	60.4908	10.0792	59.0479	60.5046	10.2979	60.7096	0.532843	0.592937	0.980838	0.506967	0.796676	0.745445	0.955358	0.950025	0.326822
	sex	22 ♁ | 28 ♂			21 ♁ | 29 ♂			22 ♁ | 28 ♂			23 ♁ | 37 ♂			66 ♁ | 94 ♂			0.921694	0.921774	0.997118	1	0.933579	0.997118	0.980574	0.933579	0.734948
	BMI (kg/m²)	24.3597	3.18965	24.6296	25.235	4.15104	24.5305	25.9691	4.82813	24.4902	26.7568	4.19565	26.1477	26.0351	4.40743	25.4811	0.020792	0.0346533	0.715321	0.212369	0.0146889	0.811342	0.222169	0.752647	0.00399213
	Height (m)	1.7394	0.10444	1.74	1.7362	0.090754	1.725	1.7216	0.0950265	1.72	1.7165	0.0927695	1.72	1.72425	0.0926517	1.72	0.540231	0.592937	0.998335	0.789017	0.596373	0.87121	0.705431	0.992464	0.361092
	Weight (kg)	73.95	12.9782	73.75	76.224	14.403	76.55	77.638	18.8883	73.75	79.36	16.5534	78.25	77.8419	16.6512	76.55	0.342513	0.440374	0.89099	0.652799	0.287309	0.970576	0.731975	0.942138	0.0878469
	Waist (cm)	84.78	9.87119	86	89.9362	11.1461	88	94.3636	15.5415	91.5	96.8511	13.366	95	93.7029	13.6352	92	2.29197e-05	6.44618e-05	0.184993	0.00168518	2.69062e-05	0.33799	0.0412925	0.781692	2.85258e-06
	Hip (cm)	99.3	7.66186	98.5	101.043	8.99748	99	102.682	9.87308	102	102.234	8.55726	102	101.971	9.10197	101	0.238387	0.325073	0.762324	0.246821	0.355432	0.80965	0.912471	0.99492	0.0475862
	T1D duration *years)	0	0	0	33.74	14.5586	36.5	46.26	13.6349	48.5	44.2833	12.6947	45	41.6063	14.5391	44	6.57372e-55	1.47909e-53	0	0	0	1.98805e-06	3.64665e-05	0.820361	NA
	eGFR (mL/min/1.73 m²)	88.722	13.7379	89.7937	89.6881	15.9175	91.9241	80.4963	23.2902	90.3278	58.5594	23.2265	59.5387	75.1424	24.9949	80.0828	2.39393e-16	2.15454e-15	0.994817	0.16107	5.52669e-13	0.0943603	1.01474e-13	1.39705e-07	2.4207e-06
	24h systolic BP (mmHg)	133.146	12.3581	132.5	133.306	9.94821	134	139.064	12.9571	140	139.263	13.1129	137	137.294	12.3677	137	0.00875837	0.0179148	0.999902	0.0872278	0.0539682	0.0985009	0.0617275	0.999795	0.0458744
	24h diastolic BP (mmHg)	79.6667	6.62469	79	77.3265	6.38484	77	76.1277	6.53624	76	76.4386	6.13834	77	76.6275	6.31923	77	0.0299818	0.0465234	0.277542	0.0384887	0.0527042	0.796316	0.892634	0.994742	0.00641868
	office.sys	125.48	15.1956	125	132.52	14.2532	131.5	134.122	16.402	131	136.55	21.8961	136	134.535	18.0733	132	0.00960724	0.0187968	0.185277	0.0689228	0.00598997	0.968266	0.62398	0.888147	0.000693951
	office.dia	76.66	9.68611	76	76.24	10.269	76.5	73.449	8.61457	73	72.0333	9.81518	71.5	73.7925	9.71237	74	0.0365718	0.0548576	0.996328	0.348296	0.0614688	0.474814	0.105771	0.870769	0.0716748
	office.hr	60.3	7.51122	60.5	67.94	11.4489	67.5	69.2245	12.166	67	70.4167	12.6146	69.5	69.2704	12.0871	68	2.12771e-05	6.38312e-05	0.00427674	0.000579754	2.57435e-05	0.940639	0.655484	0.945598	4.63896e-09
	HbA1c (mmol/mol)	35.74	2.70155	35.5	59.64	8.578	60.5	60.1	6.62478	59.5	64.1	12.9401	63	61.4562	10.1286	60.5	8.20243e-43	9.22773e-42	0	0	0	0.993752	0.043497	0.0860077	1.80637e-74
	HbA1c (%)	5.42021	0.247192	5.39825	7.60706	0.784887	7.68575	7.64915	0.606168	7.59425	8.01515	1.18402	7.9145	7.77325	0.92677	7.68575	8.20243e-43	9.22773e-42	0	0	0	0.993752	0.043497	0.0860077	1.80637e-74
	hsCRP (mg/l)	1.2956	1.89077	0.805	1.7594	1.85342	1.1	2.6332	3.00364	1.585	2.69583	2.0503	2.13	2.38362	2.36172	1.57	0.00265312	0.00596951	0.728934	0.0166129	0.00698099	0.210447	0.13133	0.998887	0.00118933
	Celiac disease	0			0			0			0			0			0.454627	0.538374	1	1	0.570943	1	0.570943	0.570943	NA
	Feces (frequency)	14 (1) | 32 (2) | 4 (3)			10 (1) | 31 (2) | 5 (3) | 2 (4)			7 (1) | 33 (2) | 8 (3) | 2 (4)			15 (1) | 28 (2) | 6 (3) | 4 (4)			32 (1) | 92 (2) | 19 (3) | 8 (4)			0.207661	0.292023	0.593197	0.149786	0.564289	0.832449	0.999999	0.828972	NA
	Feces (regular)	42 (1) | 7 (2)			36 (1) | 10 (2)			34 (1) | 12 (2)			41 (1) | 11 (2)			111 (1) | 33 (2)			0.562185	0.602342	0.80946	0.494053	0.831987	0.956194	0.999871	0.932494	NA
	Bristol scale	2 (1) | 2(2) | 19 (3) | 16 (4) | 3 (5) | 5 (6)			5 (1) | 5 (2) | 22 (3) | 9 (4) | 4 (5) | 4 (6)			0 (1) | 13 (2) | 25 (3) | 8 (4) | 0 (5) | 4 (6)			4 (1) | 11 (2) | 23 (3) | 11 (4) | 1 (5) | 1 (6)			9 (1) | 29 (2) | 70 (3) | 28 (4) | 5 (5) | 9 (6)			0.0180661	0.0325189	0.378541	0.11604	0.0113725	0.920562	0.434026	0.817625	NA
	Blood glucose (mmol/L)	4.606	0.713259	4.55	8.13	3.7709	7.2	7.728	3.84703	7.4	8.59322	3.08673	8.6	8.17547	3.55337	7.8	4.94526e-10	2.47263e-09	3.31101e-07	7.35232e-06	1.63679e-09	0.917681	0.867192	0.475158	7.2639e-25
	Blood hemoglobin (g/dl)	8.864	0.640714	8.9	8.812	0.695947	8.85	8.426	0.943032	8.45	8.02	0.929334	8.1	8.39438	0.92296	8.5	1.20229e-07	4.91846e-07	0.988923	0.0403157	1.2149e-06	0.0892991	5.86392e-06	0.0504129	9.67422e-05
	White blood cell (WBC)	5.674	1.21249	5.6	6.254	1.42216	6	6.842	2.0317	6.4	7.53	2.01438	7.25	6.91625	1.91908	6.5	4.63114e-07	1.73668e-06	0.336135	0.0046798	3.68113e-07	0.323911	0.000856562	0.162041	2.69583e-07
	Basophils (%)	0.048	0.0961079	0.03	0.0412	0.0223735	0.04	0.0477551	0.0375979	0.04	0.0518966	0.0311452	0.04	0.0471975	0.0310878	0.04	0.788046	0.824699	0.923873	0.999996	0.982482	0.932057	0.738338	0.979434	0.953901
	Eosinophils (%)	0.1746	0.0894703	0.155	0.2126	0.12681	0.175	0.224	0.153024	0.195	0.315862	0.203599	0.265	0.254114	0.172114	0.21	2.1241e-05	6.38312e-05	0.593879	0.364679	1.60313e-05	0.981847	0.00287938	0.010411	3.39141e-05
	Lymphocytes (%)	1.75	0.472618	1.6	1.762	0.511457	1.7	1.818	0.621614	1.7	1.79034	0.527427	1.75	1.79013	0.55112	1.7	0.921774	0.921774	0.999496	0.92074	0.979777	0.953561	0.99278	0.993285	0.616842
	Monocytes (%)	0.5264	0.136916	0.5	0.566	0.150658	0.6	0.6016	0.209726	0.5	0.683966	0.227988	0.635	0.62057	0.205502	0.6	0.00016498	0.000390743	0.715587	0.188186	0.000119873	0.777351	0.0069709	0.106106	0.000304794
	Neutrophils (%)	3.202	0.854398	3.15	3.682	1.28153	3.3	4.152	1.6022	4	4.69655	1.67415	4.25	4.20316	1.58385	3.85	8.26628e-07	2.86141e-06	0.321054	0.00470852	6.15545e-07	0.339842	0.0013273	0.187407	4.92057e-08
	Blood platelets (x10^9/L)	248.04	60.5215	241.5	259.1	58.8936	248.5	263.78	52.7958	263.5	276.817	83.1754	270	267.206	67.485	263	0.148771	0.215957	0.83563	0.631001	0.10583	0.984602	0.498081	0.730074	0.0605796
	Hematocrit	0.4352	0.0265145	0.44	0.4306	0.028672	0.43	0.4106	0.0412266	0.41	0.393833	0.0434563	0.39	0.410562	0.0413491	0.41	5.09633e-09	2.29335e-08	0.920287	0.00444876	6.02215e-08	0.0313081	1.69286e-06	0.0762755	2.25071e-06
	Plasma potassium (mmol/L)	4.22	0.232993	4.2	4.12	0.359137	4.15	4.17	0.355281	4.2	4.36	0.470557	4.3	4.22562	0.414857	4.2	0.0052226	0.0111913	0.5318	0.906336	0.200805	0.906336	0.00468259	0.0394202	0.90386
	Plasma sodium (mmol/L)	142.34	1.53344	142	140.6	2.74048	140	140.3	2.29685	140	140.033	3.28307	140	140.294	2.82753	140	2.75479e-05	7.2921e-05	0.00503261	0.000630838	3.37434e-05	0.93799	0.662514	0.949516	7.25285e-10
	Plasma creatinine (mmol/L)	75.04	15.0996	75	73.42	16.5098	69.5	83.42	31.5239	75.5	123.217	54.1455	96	95.2188	44.3525	80.5	2.60555e-14	1.675e-13	0.995459	0.61993	4.20248e-11	0.472031	9.78617e-12	4.92673e-08	1.80461e-06
	Plasma albuminuria (mmol/L)	43.48	2.19684	43.5	42.32	2.32502	42	42.64	2.2293	43	41.2833	3.12503	41	42.0312	2.67864	42	0.000149613	0.000374032	0.103612	0.348426	5.87127e-05	0.921688	0.144664	0.0285915	0.00020766
	Alanine aminotransferase (ALAT)	31.08	6.69401	30	32.98	9.04973	32	36.16	10.6164	34.5	35.2167	9.239	33.5	34.8125	9.66104	33	0.0221368	0.035577	0.718408	0.0272147	0.0813081	0.294547	0.567354	0.947528	0.00266804
	Plasma total cholesterol (mmol/L)	5.38	0.814411	5.25	4.466	0.708148	4.45	4.292	0.670315	4.3	4.33333	0.951478	4.2	4.36188	0.796365	4.3	7.35162e-12	4.13529e-11	2.47929e-07	7.33119e-10	6.09924e-10	0.699228	0.823453	0.993162	2.34863e-11
	Plasma HDL (mmol/L)	1.6722	0.450053	1.595	1.7872	0.524074	1.65	1.7436	0.497597	1.65	1.63533	0.532243	1.57	1.71663	0.519955	1.64	0.395979	0.494974	0.664008	0.89345	0.980932	0.972744	0.395124	0.67584	0.559065
	Plasma LDL (mmol/L)	3.198	0.801399	3.1	2.234	0.628769	2.15	2.09	0.585627	2.1	2.13167	0.807274	2.1	2.15062	0.687626	2.1	5.89941e-15	4.42456e-14	1.06803e-09	2.9613e-12	2.31504e-12	0.747668	0.878849	0.990296	3.35564e-12
	Plasma VLDL (mmol/L)	0.518	0.201717	0.5	0.444	0.211081	0.4	0.45	0.202283	0.4	0.571667	0.298636	0.5	0.49375	0.251208	0.4	0.0137313	0.0257462	0.398162	0.474362	0.634428	0.999261	0.026208	0.0378277	0.487
	Plasma triglycerides (mmol/L)	1.1382	0.460314	1.1	0.9642	0.482384	0.8	0.9978	0.433464	0.905	1.24183	0.638633	1.06	1.07881	0.545141	0.925	0.0191169	0.033087	0.335338	0.527231	0.722046	0.988114	0.0280476	0.0685211	0.448717
	Born by C-section?	0			3			2			3			8			0.411105	0.499993	0.405683	0.727346	0.508314	0.95446	0.995885	0.989487	0.00434305
	Smokers	4 smokers			7 smokers			8 smokers			8 smokers			23			0.480021	0.55387	0.615159	0.457273	0.798857	0.99537	0.984413	0.929912	0.0767752
	Alcohol consumption	46 yes | 3 no			42 yes | 6 no			41 yes | 9 no			49 yes | 6 no			132 yes | 21 no			0.337091	0.440374	0.767166	0.26542	0.875754	0.835346	0.994592	0.677736	0.0899206
	Statins	0			30			37			46			113
	Cholesterol mediation	0			31			37			46			114
	RAAS	0			25			33			49			107
	Aspirin	0			17			26			33			76
	Diuretics	0			14			27			44			85
	Antihypertensive	0			16			27			39			82
	Metformin	0			0			1			2			3
	Proton pump inhibitors	0			2			7			15			24
	Probiotics	1			1			1			2			4
	Insulin	0			49			49			59			157

## Sheet: Supplementary Table 2
	Supplementary Table 2: quantitative microbiome profiles (QMP) counts computed from the metagenomic species (MGS).
	MGS.hg0001	MGS.hg0002	MGS.hg0003	MGS.hg0004	MGS.hg0005	MGS.hg0006	MGS.hg0007	MGS.hg0008	MGS.hg0009	MGS.hg0010	MGS.hg0011	MGS.hg0012	MGS.hg0013	MGS.hg0014	MGS.hg0015	MGS.hg0016	MGS.hg0017	MGS.hg0018	MGS.hg0019	MGS.hg0020	MGS.hg0021	MGS.hg0022	MGS.hg0023	MGS.hg0024	MGS.hg0025	MGS.hg0026	MGS.hg0027	MGS.hg0028	MGS.hg0029	MGS.hg0030	MGS.hg0031	MGS.hg0032	MGS.hg0033	MGS.hg0034	MGS.hg0035	MGS.hg0036	MGS.hg0037	MGS.hg0038	MGS.hg0039	MGS.hg0040	MGS.hg0041	MGS.hg0042	MGS.hg0043	MGS.hg0044	MGS.hg0045	MGS.hg0046	MGS.hg0047	MGS.hg0048	MGS.hg0049
36001	1.35747e+06	2.25451e+06	1.17508e+07	712473	3.18529e+06	166707	279829	1.46464e+06	3.11781e+06	1.73454e+06	37707.5	466382	71445.7	988333	1.45868e+06	1.62936e+06	1.70279e+06	1.6631e+06	210368	2.53037e+06	1.2503e+06	990317	13892.2	11907.6	7.84911e+06	1.17489e+06	664842	49615.1	2.49465e+06	176630	6.02526e+06	385013	1.27015e+06	150830	549735	91291.8	863303	2.03422e+06	1.76233e+06	512028	1.27213e+06	156784	2.30809e+06	1.72264e+06	2.85584e+06	23815.2	166707	17861.4	263952
36002	6.28722e+06	8.6489e+06	3.67549e+06	1.85957e+06	4.00493e+06	57553.5	1.04192e+06	3.75685e+06	21830.6	4.05455e+06	142891	1.36938e+06	5.672e+06	254029	2.5006e+06	1.99453e+06	1.83457e+07	5.95976e+06	39692.1	5.40606e+06	1.38128e+06	2.58197e+06	31753.7	2.01239e+06	428674	1.47258e+06	3.07018e+06	275860	4.36017e+06	373105	4.25301e+06	2.965e+06	7.54745e+06	480274	875210	365167	248075	97245.6	35722.9	1.39121e+06	944671	1.99989e+07	5.75535e+06	7938.41	2.74669e+06	51599.7	1.03993e+06	1.16675e+07	95261
36003	422721	2.55419e+06	89307.2	256014	67476.5	5953.81	299675	1.26618e+06	105184	1.77622e+06	43661.3	154799	178614	65491.9	21830.6	5953.81	1.3019e+06	77399.5	9923.02	21830.6	5953.81	2.43908e+06	0	1984.6	11907.6	39692.1	664842	1984.6	1.75241e+06	5953.81	4.67573e+06	5.41201e+06	192507	136938	200445	216322	101215	5953.81	35722.9	21830.6	559658	656904	486228	1984.6	5953.81	571566	0	2.02628e+06	29769.1
36004	1.56248e+07	1.55474e+07	1.48786e+07	6.46187e+06	8.51395e+06	517982	27784.5	6.85284e+06	442567	2.965e+06	53584.3	2.20688e+06	140907	1.03795e+06	680719	27784.5	1.98857e+06	4.17958e+06	123045	63507.3	35722.9	33738.3	17861.4	47630.5	93276.4	2.33588e+06	75414.9	23815.2	184568	402875	3.3123e+06	4.382e+06	3.30833e+06	343336	21830.6	53584.3	428674	144876	89307.2	6.47576e+06	202430	1.54799e+06	2.48075e+06	11907.6	1.14313e+06	45645.9	160753	71445.7	845441
36005	3.23689e+06	2.25054e+06	1.21061e+06	1.8953e+06	2.1017e+06	202430	829564	8.50006e+06	1.35945e+06	1.03199e+06	192507	250060	65491.9	575535	1.07367e+06	9923.02	8.08329e+06	1.26221e+06	1.95285e+06	1.66905e+06	19846	5.3366e+06	1.90323e+06	434628	541797	1.21458e+06	2.6812e+06	718427	595381	67476.5	89307.2	246091	478289	13892.2	470351	119076	408828	45645.9	1.30984e+06	1.11932e+06	1.19473e+06	440582	3.29246e+06	3969.21	3.31032e+06	1.20862e+06	631104	4.21927e+06	9.43877e+06
36006	1.9072e+06	6.20586e+06	1.10661e+07	1.96873e+06	2.0759e+06	35722.9	25799.8	123045	1.02802e+06	775980	1.29396e+06	714457	49615.1	2.66731e+06	3.87593e+06	482259	1.18858e+07	1.50234e+06	1.95087e+06	47630.5	5.25126e+06	85338	494166	234183	121061	1.9072e+06	1.07169e+07	2.98683e+06	1.63531e+06	9923.02	3.08804e+06	1.71986e+07	1.47258e+06	202430	678734	353259	37707.5	11907.6	1.96079e+06	1.17885e+06	1.87545e+06	3.63778e+06	2.66731e+06	33738.3	1.10741e+06	2.71891e+06	353259	2.63952e+06	1.3142e+07
36007	6.43408e+06	6.34081e+06	7.35693e+06	2.75463e+06	1.15702e+06	7938.41	480274	6.73178e+06	242122	250060	1.9588e+06	988333	385013	583473	1.82187e+06	472336	4.62016e+06	1.25824e+06	4.88212e+06	2.04017e+06	7938.41	6.0193e+06	434628	605304	242122	2.75265e+06	3.55641e+06	4.19347e+06	1.39518e+06	25799.8	726365	768042	1.43884e+06	914902	789872	148845	23815.2	51599.7	3.58221e+06	674765	470351	791857	2.83004e+06	3969.21	4.7948e+06	136938	1.86553e+06	2.91538e+06	1.21795e+07
36008	2.98881e+06	2.74868e+06	176630	444551	918872	71445.7	377075	59538.1	121061	224260	922841	323490	676750	63507.3	369136	390967	928795	150830	5.41797e+06	67476.5	0	1.23244e+06	132968	369136	31753.7	85338	305629	912918	89307.2	17861.4	158768	811703	210368	33738.3	428674	261968	53584.3	21830.6	184568	51599.7	45645.9	851395	952610	7938.42	446536	49615.1	1.22847e+06	2.28229e+06	9.47053e+06
36009	506074	37707.5	13892.2	85338	31753.7	136938	283798	17861.4	13892.2	37707.5	65491.9	275860	65491.9	238152	234183	2.80623e+06	35722.9	1984.6	1.17885e+06	11907.6	5953.81	5953.81	17861.4	3969.21	17861.4	3969.21	2.06002e+06	11907.6	23815.2	3969.21	3969.21	3.919e+07	55568.9	17861.4	9923.02	81368.8	27784.5	21830.6	13892.2	27784.5	158768	65491.9	289752	3969.21	17861.4	0	7938.41	13892.2	53584.3
36010	567597	2.27436e+06	1.16496e+06	1.89133e+06	732319	3969.21	797811	1.41105e+06	867272	450505	5.64818e+06	208383	869256	9923.02	1.37136e+06	3969.21	2.5006e+06	4.04462e+06	1.20069e+06	190522	440582	2.19497e+06	81368.8	1984.6	140907	1.51425e+06	140907	1.92903e+06	1.83377e+06	7.16442e+06	130984	2.31206e+06	3.20117e+06	214337	466382	109153	61522.7	6.65438e+06	1.2761e+06	591412	404859	347306	1.09947e+06	5953.81	871241	662858	361198	3.19918e+06	2.48075e+06
36011	3.23093e+06	696596	408828	3.57427e+06	3.71121e+06	43661.3	1.31579e+06	5.27508e+06	3.38375e+06	1.21656e+06	1.39319e+06	45645.9	1.74844e+06	325475	9.39908e+06	3.69732e+06	8.52387e+06	1.7921e+06	43661.3	2.31405e+06	105184	637058	57553.5	412798	1.52814e+06	625150	4.35422e+06	2.51648e+06	2.449e+06	7.19617e+06	1.46464e+06	196476	1.79805e+06	111138	521951	2.13543e+06	2.73081e+06	7.21999e+06	7.88682e+06	1.43487e+06	545766	1.20862e+06	5.285e+06	212353	3.28849e+06	142891	365167	976425	2.04414e+06
36012	339367	1.00619e+06	25799.9	79384.2	132968	27784.5	125030	1.65516e+06	79384.2	7938.42	65491.9	410813	2.36962e+06	53584.3	21830.6	128999	543781	208383	87322.6	589427	1984.6	1.933e+06	3969.21	25799.9	89307.2	15876.8	2.23863e+06	351275	289752	1.98659e+06	273875	4.64794e+06	313567	19846	224260	51599.7	5953.81	67476.5	107169	85338	377075	63507.3	1.87148e+06	0	184568	91291.8	142891	1.33048e+07	5953.81
36013	5.43781e+06	2.31008e+06	6.54324e+06	2.13345e+06	1.14254e+07	392952	517982	5.43384e+06	19846	3.18132e+06	33738.3	323490	2.52839e+07	127015	142891	567597	2.27039e+06	1.44737e+07	1.18104e+07	2.46686e+06	1.44876e+06	6.44202e+06	67476.5	1.7405e+06	130984	1.23839e+06	178614	2.95507e+06	2.15329e+06	5953.81	4.3443e+06	226245	1.18481e+06	180599	357229	1.98262e+06	0	1.77285e+07	3.81838e+06	1.0439e+06	1.4825e+06	2.47877e+06	2.85981e+06	541797	4.97342e+06	89307.2	686673	115107	97245.6
36014	2.24459e+06	1.5599e+06	89307.2	67476.5	1.66707e+06	29769.1	224260	752165	43661.3	154799	57553.5	59538.1	585458	11907.6	121061	263952	579504	2.66731e+06	2.90149e+06	105184	2.29817e+06	1.47456e+06	39692.1	883149	25799.8	1.00222e+06	1.40311e+06	835518	140907	0	279829	119076	95261	31753.7	150830	5953.81	1984.6	1.68493e+06	515997	55568.9	41676.7	113122	71445.7	0	545766	47630.5	293721	2.02767e+07	746211
36015	6.6643e+06	1.73296e+07	2.17195e+07	3.9831e+06	3.09995e+06	676750	17861.4	41676.7	273875	136938	107169	3969.21	1.14789e+07	21830.6	3.10392e+06	4.47727e+06	1.01116e+07	1.52298e+07	1.57081e+07	3.73304e+06	1.18878e+06	17861.4	708504	2.94515e+06	59538.1	7938.41	31753.7	21830.6	3.81441e+06	162737	1.18084e+06	39692.1	39692.1	150830	256014	535843	29769.1	3.48893e+06	19846	1.9985e+06	754149	2.08979e+06	1.04589e+06	5953.81	17861.4	1.57181e+06	0	49615.1	79384.1
36016	1.40907e+06	109153	4.00493e+06	8.5973e+06	1.40629e+07	779949	5953.81	51599.7	17861.4	1.62738e+06	47630.5	65491.9	1.20069e+07	375090	4.29468e+06	7938.41	1.26419e+06	27784.5	67476.5	19846	4.08828e+06	23815.2	1984.6	541797	1.31996e+07	599350	27784.5	51599.7	1.73851e+06	21830.6	1.12884e+07	43661.3	17861.4	11907.6	220291	144876	1984.6	3.29246e+06	601335	345321	9923.02	5.82481e+06	4.24705e+06	202430	174645	1.45273e+06	17861.4	2.08383e+06	136938
36017	1.48051e+06	4.79282e+06	176630	355244	4.35422e+06	69461.1	3.14758e+06	8.38892e+06	591412	2.46488e+06	490197	1.88339e+06	1.24951e+07	19846	63507.3	31753.7	5.80497e+06	2.19497e+06	1.09352e+06	2.23863e+06	63507.3	1.07764e+06	154799	914902	59538.1	736288	674765	61522.7	5.57872e+06	234183	964517	55568.9	2.51251e+06	113122	2.27832e+06	128999	15876.8	11907.6	1.0697e+06	172661	3.53061e+06	2.578e+06	2.5264e+06	805749	176630	254029	51599.7	63507.3	2.34937e+07
36018	712473	178614	218306	194491	142891	7938.41	148845	563627	99230.2	127015	279829	801780	216322	440582	49615.1	252045	186553	289752	750180	146861	9923.02	734303	37707.5	21830.6	355244	69461.1	136938	254029	65491.9	17861.4	142891	21830.6	718427	31753.7	160753	17861.4	19846	402875	950625	196476	222276	61522.7	367152	196476	148845	5953.81	587443	597366	150830
36019	6.43805e+06	8.9327e+06	240137	2.91538e+06	3.36589e+06	166707	698581	3.3897e+06	2.85981e+06	1.8437e+06	1.2376e+07	1.26816e+06	1.006e+07	25799.8	3.81242e+06	1.23045e+06	3.29246e+06	4.80869e+06	103199	5.81886e+06	942687	2.84791e+06	666827	519966	1.05978e+06	660873	1.27015e+06	295706	2.79631e+06	480274	2.30214e+06	254029	1.98659e+06	95261	720411	182584	5953.81	6.70002e+06	3.2349e+06	2.75265e+06	388982	1.53807e+06	1.44876e+06	1.83774e+06	2.52243e+06	3.36589e+06	1.03398e+06	1.76233e+06	91291.8
36020	1.09649e+07	1.21597e+07	9.23436e+06	4.5507e+06	1.17409e+07	19846	9923.02	71445.7	101215	4.30262e+06	1.15107e+06	210368	4.22721e+06	801780	59538.1	9923.02	4.02676e+06	833534	39692.1	1.20267e+06	1984.6	3.86402e+06	7938.41	15876.8	6.56904e+06	1.21458e+06	51599.7	2.22276e+06	17861.4	27784.5	3.39169e+06	3.79655e+06	3.73899e+06	631104	813687	17861.4	1.41304e+06	23815.2	2.41526e+06	3.54649e+06	311583	7.10885e+06	3.1059e+06	9923.02	396921	1.16695e+06	674765	3969.21	13892.2
36021	9.02796e+06	1.40907e+06	5.47354e+06	1.33167e+06	3.96127e+06	121061	1.06772e+06	83353.4	1.48845e+06	609273	1.17489e+07	728350	55568.9	73430.3	345321	3969.21	926810	4.4475e+06	73430.3	1.48647e+06	1.91117e+06	7938.41	2.12353e+06	922841	847426	889102	9923.02	1.38724e+06	2.11956e+06	51599.7	4.59833e+06	1.28999e+06	3.14758e+06	510043	422721	547751	2.37557e+06	1.1985e+07	1.45075e+06	2.33985e+06	277845	728350	2.51052e+06	0	1.43487e+06	19846	196476	23815.2	7938.41
36022	3.12972e+06	7.84712e+06	9.2165e+06	1.5206e+07	5.89229e+06	21830.6	1.30587e+06	1.82881e+07	57553.5	3.08209e+06	5.23538e+06	1.68691e+06	7.12076e+06	7.23983e+06	1.54045e+07	1.72462e+06	176630	67476.5	7.10091e+06	4.30659e+06	1.19076e+06	5.49338e+06	637058	1.33961e+06	5.55491e+06	144876	6.15822e+06	305629	3.27658e+06	7938.41	1.0705e+07	3.16862e+07	136938	3.70327e+06	5.21554e+06	63507.3	21830.6	27784.4	2.35771e+06	1.58967e+06	156784	9.09345e+06	1.09431e+07	2.1275e+06	27784.4	263952	11907.6	1.48925e+07	71445.7
36023	2.84592e+06	8.12497e+06	1.75876e+07	3.37184e+06	5.62437e+06	279829	3.00667e+06	111138	480274	5.61643e+06	25799.8	881164	9.68883e+06	7938.41	1.54402e+06	5953.81	7.08107e+06	867272	6.81711e+06	877195	654919	823610	190522	349290	230214	402875	6.35867e+06	500120	1.74844e+06	71445.7	1.33762e+06	6.30905e+06	39692.1	73430.3	1.98857e+06	1.65317e+06	3.96921e+06	11907.6	1.52616e+06	2.17711e+06	795826	1.16099e+06	5.38224e+06	21830.6	1.05382e+06	920856	7938.41	21830.6	2.56808e+06
36024	3.1456e+06	3.00469e+06	315552	297691	2.39343e+06	480274	3.20315e+06	63507.3	601335	321506	912918	1.26022e+06	2.02033e+06	186553	43661.3	5953.81	1.81194e+06	65491.9	3.81044e+06	79384.1	1984.6	23815.2	25799.8	134953	3.42543e+06	144876	25799.8	654919	224260	15876.8	19846	224260	35722.9	21830.6	573550	295706	569581	47630.5	228229	609273	45645.9	460428	381044	148845	529889	21830.6	1.34953e+06	13892.2	672781
36025	33738.3	23815.2	3.84815e+06	777965	2.2168e+06	1984.6	1.01016e+06	19846	5.43385e+06	148845	7.85308e+06	1.24038e+06	8.87118e+06	2.93523e+06	337383	2.66532e+06	4.58642e+06	3969.21	29769.1	15876.8	9923.02	3969.21	13892.2	5953.81	5953.81	525920	11907.6	2.61372e+06	222276	1984.6	63507.3	1.18818e+07	25799.9	1.33961e+06	3969.21	3969.21	4.31453e+06	1.78217e+06	817657	2.14536e+06	283798	734303	4.57451e+06	1984.6	7.22793e+06	55568.9	168691	51599.7	37707.5
36026	1.48051e+06	1.44678e+06	6.54125e+06	349290	1.74645e+06	160753	132968	1.5857e+06	200445	232199	730334	138922	2.49465e+06	196476	77399.5	442567	835518	768042	795826	198460	617212	1.04589e+06	71445.7	132968	1.19672e+06	17861.4	1.38922e+06	73430.3	720411	35722.9	738273	3.39963e+06	111138	77399.5	228229	73430.3	383029	47630.5	192507	349290	45645.9	472336	204414	45645.9	722396	49615.1	236168	3.60206e+06	3.16941e+06
36027	4.7055e+06	4.30461e+06	105184	581489	1.75042e+06	125030	402875	27784.5	446536	488212	2.09177e+06	277845	2.03739e+07	238152	1.04787e+06	1.54204e+06	1.88934e+06	508059	472336	1.26419e+06	9923.02	13892.2	71445.7	5953.81	438597	1.10939e+06	3.69136e+06	11907.6	1.44479e+06	996271	2.00247e+06	9923.02	1.25824e+06	188537	571566	766057	39692.1	1.06494e+07	633089	17861.4	41676.7	244106	111138	1984.6	335398	202430	11907.6	17861.4	51599.7
36028	3.22101e+06	1.03398e+06	571566	299675	273875	39692.1	698580	4.53283e+06	55568.9	172661	73430.3	33738.3	4.7055e+06	230214	21830.6	1.88537e+06	1.933e+06	109153	6.74567e+06	6.31501e+06	1.05184e+07	1.52418e+06	688657	2.58991e+06	13892.2	4.64397e+06	3.24086e+06	194491	29769.1	1.86354e+06	1.15305e+06	301660	1.31976e+06	484243	400890	109153	13892.2	1.6111e+07	3.53458e+06	103199	3.56633e+06	494166	37707.5	9923.02	37707.5	198460	21830.6	65491.9	35722.9
36029	789872	1.50036e+06	3.12972e+06	345321	6.45393e+06	49615.1	3969.21	21830.6	119076	1.44082e+06	105184	31753.7	4.00493e+06	3969.21	49615.1	3969.21	6.31699e+06	561643	1.76233e+06	3.13369e+06	1.52021e+06	309598	23815.2	5953.81	337383	875210	1.21061e+06	1.89331e+06	650950	3969.21	754149	3.1198e+06	1.02009e+06	9923.02	365167	13892.2	19846	406844	1.59959e+06	450505	482259	279829	2.00247e+06	7938.42	962533	17861.4	341352	1.66111e+06	486228
36030	1.8437e+06	2.37756e+06	1.55791e+06	269906	123045	345321	406844	696596	33738.3	291737	27784.4	61522.7	1.12329e+06	3969.21	17861.4	408828	805749	13892.2	3.5961e+06	531874	5953.81	1.83576e+06	47630.5	228229	365167	7938.41	1.10145e+06	220291	43661.3	5953.81	5953.81	1.00024e+06	25799.8	47630.5	1.35548e+06	43661.3	607289	47630.5	1.63531e+06	65491.9	603319	194491	101215	5953.81	31753.7	186553	488212	7.05328e+06	1.66905e+07
36031	3.62786e+06	5.543e+06	218306	829564	2.98087e+06	111138	2.67723e+06	4.05256e+06	6.11853e+06	1.53211e+06	301660	257998	71445.7	43661.3	3.50084e+06	684688	140907	1.14015e+07	4.07439e+06	1.7921e+06	279829	2.57205e+06	35722.9	484243	633089	37707.5	27784.5	887118	4.6658e+06	182584	964517	6.88062e+06	25799.8	117092	1.82584e+06	1.00619e+06	21830.6	1.48825e+07	1.03596e+06	613243	410813	1.6373e+06	1.25228e+06	125030	4.04065e+06	736288	218306	1.22192e+07	208383
36032	4.72931e+06	6.38645e+06	1.56784e+06	3.23887e+06	1.26161e+07	779949	625150	5.42789e+06	621181	5.43186e+06	5.23737e+06	341352	1.41085e+07	83353.4	8.86919e+06	4.80274e+06	6.83497e+06	2.74848e+07	1.1338e+07	5.93595e+06	2.17116e+06	1.45471e+06	5953.81	5.63627e+06	881164	1.01512e+07	3.46115e+06	6.57698e+06	3.82235e+06	186553	1.99969e+07	1.82385e+06	547751	81368.7	1.35548e+06	833534	49615.1	9.5896e+06	3.47306e+06	3.34207e+06	158768	760103	472336	9923.02	4.04462e+06	55568.9	13892.2	97245.6	178614
36033	1.1213e+06	835518	95261	2.14536e+06	1.28404e+06	53584.3	385013	49615.1	1.52021e+06	910933	305629	946656	1.1213e+06	125030	976425	456459	1.90522e+06	490197	430659	775980	236168	115107	83353.4	160753	4.74717e+06	1.39518e+06	164722	383029	2.07391e+06	607289	1.35548e+06	35722.9	381044	200445	252045	222276	11907.6	359213	710488	1.14512e+06	200445	456459	394936	7938.42	337383	1.95285e+06	400890	1.50036e+06	3.17338e+06
36034	3.63778e+06	791857	65491.9	160753	2.39343e+06	33738.3	190522	2.38748e+06	83353.4	2.23268e+06	41676.7	908949	1.36402e+07	53584.3	73430.3	847426	4.05653e+06	196476	4.49513e+06	2.23466e+06	11907.6	1.26618e+06	0	11907.6	9923.02	754149	1.69287e+06	629119	97245.6	563627	521951	779949	150830	5953.81	99230.2	230214	69461.1	41676.7	1.59562e+06	71445.7	164722	188537	45645.9	222276	117092	111138	238152	1.96476e+06	47630.5
36035	1.33961e+06	3.2746e+06	1.30785e+06	3.00469e+06	8.95056e+06	148845	256014	2.30016e+06	1.72661e+06	5.18378e+06	1.73653e+06	1.29793e+06	1.48051e+07	1.60554e+06	875210	1.48448e+06	1.10503e+07	637058	2.94118e+06	3.23113e+07	2.72486e+06	2.32794e+06	23815.2	468366	531874	1.29198e+06	920856	2.17909e+06	1.25824e+06	1.24435e+06	8.67669e+06	2.57998e+06	2.69311e+06	101215	438597	19846	77399.5	1.57657e+07	8.3393e+06	134953	1.44479e+06	2.80425e+06	3.84616e+06	3969.21	619196	1.72264e+06	265937	3.03644e+06	607289
36036	5.25523e+06	4.46139e+06	436613	533858	194491	569581	555689	3.61396e+06	1.34358e+06	196476	220291	7938.41	1.67302e+06	5.04883e+06	547751	789872	1.05382e+06	206399	45645.9	188537	29769.1	1.75439e+06	164722	166707	101215	9923.02	1.54402e+06	478289	643012	89307.2	7938.41	639042	1.36541e+06	150830	986348	186553	13892.2	13892.2	385013	1.38922e+06	204414	291737	1.71073e+06	1.10542e+06	480274	11907.6	436613	5953.81	2.57998e+06
36037	762088	388982	291737	154799	710488	95261	212353	412798	454474	144876	273875	11907.6	5.24928e+06	23815.2	146861	1.40113e+06	700565	93276.4	261968	4.20537e+06	301660	287768	43661.3	1.53013e+06	3.64969e+06	934748	1.97667e+06	160753	148845	984363	351275	146861	1.12725e+06	13892.2	95261	9923.02	117092	7.46806e+06	4.61619e+06	329444	1.88537e+06	367152	545766	9923.02	208383	53584.3	257998	7938.41	41676.7
36038	539812	1.2245e+06	1.6758e+07	1.12229e+07	5.72757e+06	71445.7	192507	1.36144e+06	1.43288e+06	7.57126e+06	1.9592e+07	168691	55568.9	2.08582e+06	1.05382e+06	123045	468366	3.17933e+06	573550	1.60356e+06	517982	720411	125030	343336	7.76377e+06	2.74272e+06	962533	793841	7.84315e+06	21830.6	1.61904e+07	371121	1.70378e+07	1.57974e+06	140907	204414	11907.6	9923.02	1.1213e+06	1.24832e+06	5.31874e+06	3.2349e+06	4.66382e+06	27784.4	452490	69461.1	486228	37707.5	39692.1
36039	1.28205e+06	1.05581e+06	1.7524e+06	1.52021e+06	4.5507e+06	200445	238152	2.93721e+06	585458	3.14758e+06	47630.5	99230.2	5.5172e+06	218306	1.00222e+06	5953.81	2.67921e+06	609273	561643	2.10566e+06	154799	3.79655e+06	323490	19846	45645.9	2.73875e+06	6.43607e+06	474320	847426	2.0759e+06	291737	1.97865e+06	3.1059e+06	627135	609273	186553	4.10218e+06	2.38946e+06	6.40829e+06	1.99254e+06	754149	3.39764e+06	5.13417e+06	5953.81	1.44678e+06	196476	228229	25799.8	6.80719e+06
36040	261968	1.51227e+06	17861.4	128999	146861	5953.81	7938.41	621181	35722.9	730334	1984.6	91291.8	4.88411e+06	5953.81	5953.81	89307.2	976425	51599.7	547751	218306	11907.6	285783	37707.5	0	23815.2	9923.02	400890	176630	373105	172661	37707.5	815672	154799	0	128999	178614	15876.8	3969.21	232199	202430	63507.3	394936	442567	11907.6	1984.6	5953.81	0	335398	5953.81
36041	5.92603e+06	1.16457e+07	956579	2.00247e+06	6.62461e+06	936733	1.34556e+06	7.96223e+06	1.0568e+07	3.64969e+06	3.85986e+07	515997	1.87902e+07	748196	3.43733e+06	3.02652e+06	1.24435e+06	3.83028e+06	1.14075e+07	5.36835e+06	1.91911e+06	5953.81	43661.3	1984.6	2.3716e+06	103199	2.49465e+06	6.61468e+06	3.2488e+06	2.43511e+06	1.03001e+06	1.56982e+06	4.02875e+06	486228	1.40113e+06	686673	1.87744e+06	1.74169e+07	2.85188e+06	3.81639e+06	21830.6	1.59364e+06	7.90865e+06	15876.8	2.52045e+06	9923.02	3.1456e+06	271891	1.57538e+07
36042	1.6115e+06	2.24657e+06	617212	420736	893072	2.08582e+06	1.13718e+06	2.13543e+06	4.85236e+06	176630	65491.9	47630.5	1.15881e+07	13892.2	192507	470351	1.78217e+06	130984	2.69311e+06	1.46265e+06	988333	5.50331e+06	412798	291737	202430	170676	17861.4	845441	146861	375090	5.06868e+06	33738.3	1.16933e+07	15876.8	261968	154799	212353	27784.5	13892.2	514012	5953.81	577520	519966	138922	123045	148845	283798	2.29619e+06	385013
36043	1.06573e+06	698581	184568	639042	1.07962e+06	156784	196476	37707.5	196476	934748	879179	432644	198460	265937	162738	91291.8	644996	635073	109153	355244	89307.2	785903	27784.5	9923.02	5953.81	599350	1984.6	726365	557674	2.24459e+06	730334	11907.6	256014	11907.6	130984	9923.02	85338	11907.6	521951	373106	214337	442567	1.19672e+06	2.76654e+06	1.57776e+06	803765	428674	269906	3.0682e+06
36044	49615.1	25799.9	4.53879e+06	833534	1.18878e+06	0	2.67922e+06	57553.5	7.1287e+06	148845	1.62757e+07	158768	2.79035e+06	200445	1.91316e+06	7938.42	4.43757e+06	11907.6	1984.6	11907.6	0	7938.42	0	3969.21	2.21641e+07	668811	49615.1	5953.81	3969.21	15876.8	936733	1.30349e+07	11907.6	31753.7	3969.21	9923.02	3969.21	65491.9	194491	1.28801e+06	1984.6	2.9908e+06	1.16099e+06	0	396921	1.04986e+06	3969.21	2.49068e+06	17861.4
36045	7.1545e+06	4.2153e+06	8.4941e+06	1.05978e+06	4.23514e+06	1.16099e+06	914902	111138	1.88339e+06	295706	815672	714457	4.56062e+06	307614	2.31206e+06	25799.8	1.54124e+07	1.37136e+06	718427	2.20688e+06	1.95285e+06	2.30214e+06	1.16298e+06	734303	3.61396e+06	1.75439e+06	3.1198e+06	2.30214e+06	982379	728350	424705	2.47877e+06	3.97913e+06	21830.6	365167	575535	27784.5	3.10789e+06	1.98659e+06	1.15504e+06	410813	3.55641e+06	3.03644e+06	208383	692627	4.64794e+06	1.59959e+06	123045	1.11158e+07
36046	319521	39692.1	107169	369136	73430.3	0	482259	2.10765e+06	33738.3	902995	736288	13892.2	53584.3	5953.81	35722.9	9923.02	325475	1.49838e+06	797811	2.52243e+06	1.44281e+06	1.22252e+06	43661.3	11907.6	136938	75414.9	1.29198e+06	226245	978410	77399.5	144876	4.17561e+06	105184	47630.5	127015	174645	0	9923.02	97245.6	49615.1	609273	1.35945e+06	313567	0	136938	15876.8	101215	5.64024e+06	1.08042e+07
36047	2.59983e+06	3.10789e+06	1.77424e+06	1.62738e+06	4.64794e+06	101215	15876.8	97245.6	976425	484243	442567	321506	3.56435e+06	2.44702e+06	1.6115e+06	700565	4.24308e+06	2.08185e+06	5.83672e+06	15876.8	23815.2	1.47853e+06	11907.6	9923.02	41676.7	377075	1.67104e+06	527905	31753.7	373106	238152	7.53752e+06	1.88736e+06	331429	617212	593397	73430.3	365167	1.2503e+06	2.35374e+06	962533	1.50235e+06	2.2942e+06	438597	5.12226e+06	27784.5	508059	7.18823e+06	101215
36048	3.04438e+06	1.18501e+07	4.60031e+06	4.78686e+06	5.31278e+06	43661.3	1.45471e+06	5.44575e+06	1.42495e+06	1.23442e+06	6.59484e+06	571566	1.90323e+06	25799.8	1.03199e+06	19846	555689	2.93324e+06	2.04414e+06	1.54402e+06	2.44702e+06	8.39686e+06	430659	635073	559658	920856	2.45495e+06	128999	5.45766e+06	61522.7	656904	392952	152814	154799	1.63928e+06	23815.2	99230.2	2.02946e+07	2.34977e+06	2.27634e+06	121061	1.32175e+06	2.72883e+06	581489	2.32992e+06	132968	23815.2	1.35152e+07	2.5137e+07
36049	2.91538e+06	5.52712e+06	65491.9	839487	498136	150830	416767	3.46313e+06	9923.02	15876.8	466382	13892.2	1.89728e+06	3969.21	13892.2	706519	855364	138922	6.35073e+06	47630.5	779949	502105	444551	335398	297691	13892.2	1.23244e+06	11907.6	478289	5953.81	11907.6	1.76233e+06	21830.6	21830.6	329444	73430.3	11907.6	422721	15876.8	19846	256014	1.04986e+06	29769.1	9923.02	1984.6	27784.5	5953.81	4.78686e+06	53584.3
36050	13892.2	2.86775e+06	787888	1.75042e+06	2.05208e+06	631104	5953.81	5.65017e+06	184568	1.29595e+06	637058	5953.81	83353.3	968487	2.84791e+06	9923.02	1.88537e+06	2.22871e+06	1984.6	1.4309e+06	1.02207e+06	9923.02	21830.6	1984.6	3969.21	15876.8	23815.2	5953.81	17861.4	101215	4.11408e+06	5953.81	174645	406844	7938.41	569581	317537	5.92007e+06	15876.8	432644	97245.6	1.20465e+06	1.03596e+06	0	208383	196476	9923.02	2.78043e+06	33738.3
36051	1.39319e+06	3.63182e+06	402875	345321	988333	119076	797811	85338	132968	164722	95261	200445	168691	226245	1.33961e+06	259983	557674	265937	813687	430659	230214	23815.2	27784.4	2.68715e+06	33738.3	666827	440582	418751	462413	109153	154799	113122	49615.1	31753.7	595381	176630	79384.1	1.39319e+06	948641	194491	51599.7	547751	1.19473e+06	29769.1	3.3381e+06	257998	220291	13892.2	1.12329e+06
36052	1.22847e+06	9.40504e+06	1.75637e+06	470351	633089	7938.42	119076	3.21903e+06	93276.4	281814	9923.02	186553	4.77893e+06	877195	506074	1984.6	734303	206399	2.71097e+06	1.52616e+06	555689	2.14139e+06	406844	3969.21	1984.6	57553.5	2.74868e+06	190522	180599	5953.81	136938	1.46662e+06	3.66358e+06	55568.9	496151	63507.3	420736	134953	355244	363182	212353	680719	2.14139e+06	0	65491.9	440582	130984	692627	9923.02
36053	1.28205e+06	1.67104e+06	2.13345e+06	762088	7.66652e+06	168691	299675	3.60206e+06	1.23244e+06	1.04192e+06	2.09773e+06	472336	53584.3	148845	418751	9923.02	1.08558e+06	748196	2.61372e+06	631104	127015	2.07391e+06	11907.6	29769.1	119076	9923.02	365167	285783	252045	454474	311583	668811	2.74669e+06	581489	1.02207e+06	283798	1.03596e+06	383029	529889	871241	202430	2.31802e+06	2.04811e+06	273875	341352	887118	111138	1.41502e+06	1.51683e+07
36054	2.96698e+06	2.46289e+06	7.41646e+06	7.32716e+06	3.86998e+06	224260	525920	3.25673e+06	2.26046e+06	3.00866e+06	1.01413e+07	99230.2	71445.7	398905	738273	2.15131e+06	3.24681e+06	1.55394e+06	23815.2	2.1652e+06	95261	410813	1.00024e+06	381044	7938.41	19846	561643	301660	1.93499e+06	5953.81	4.37208e+06	2.51052e+06	1.54601e+06	686673	428674	99230.2	47630.5	8.30755e+06	2.63754e+06	988333	21830.6	1.64325e+06	6.21379e+06	0	1.35152e+06	117092	9923.02	27784.5	694611
36055	1.09352e+06	4.64794e+06	6.19593e+06	1.14988e+07	3.44924e+06	11907.6	897041	972456	1.43288e+06	3.85608e+06	1.82782e+06	41676.7	5.87641e+06	936733	615227	1984.6	4.51299e+06	162737	49615.1	7.42837e+06	3.81639e+06	3969.21	3969.21	1.77622e+06	55568.9	1.72264e+06	31753.7	39692.1	4.12004e+06	13892.2	5.43384e+06	996271	5.99549e+06	523935	154799	363182	9923.02	13892.2	517982	1.87744e+06	1.85362e+06	1.66508e+06	3.32818e+06	27784.5	537828	660873	5953.81	19846	33738.3
36056	2.14139e+06	3.52069e+06	3.74098e+06	2.73081e+06	1.58887e+07	23815.2	867272	39692.1	460428	1.7536e+07	1.37136e+06	2.50655e+06	6.05106e+06	1.08161e+06	404859	11907.6	204414	7.3351e+06	3.45321e+06	597366	863303	13892.2	611258	726365	2.19854e+07	41676.7	47630.5	154799	39692.1	17861.4	2.51648e+06	1.69108e+07	817657	0	817657	708503	19846	2.84195e+06	438597	515997	11907.6	2.72288e+06	3.62587e+06	3.53061e+06	2.49068e+06	644996	3969.21	234183	6.62064e+06
36057	240137	656904	4.41971e+06	357229	690642	29769.1	138922	1.79408e+06	250060	101215	93276.4	521951	1.40113e+06	154799	87322.6	210368	5.04883e+06	117092	21830.6	803765	446536	315552	33738.3	107169	35722.9	1.81591e+06	51599.7	490197	744226	140907	35722.9	5953.81	2.04216e+06	156784	121061	43661.3	301660	2.1394e+06	2.46686e+06	196476	521951	696596	244106	45645.9	514012	109153	565612	25799.8	3.61595e+06
36058	553704	1.08161e+06	160753	942687	236168	186553	531874	1.78614e+06	146861	648965	41676.7	146861	4.44353e+06	43661.3	85338	0	301660	101215	5953.81	432644	353259	5953.81	9923.02	0	11907.6	285783	1.33762e+06	279829	144876	37707.5	515997	4.04264e+06	1.01215e+06	857349	186553	138922	9923.02	206399	232199	601335	265937	2.76654e+06	142891	392952	321506	936733	49615.1	17861.4	33738.3
36059	5.23538e+06	785903	2.43709e+06	408828	912918	218306	392952	1.95285e+06	136938	246091	2.95904e+06	301660	4.12004e+06	2.06796e+06	204414	0	1.34358e+06	311583	25799.8	591412	349290	230214	1984.6	0	3969.21	164722	2.01239e+06	736288	418751	27784.5	488212	61522.7	984363	807734	299675	309598	162737	130984	579504	1.52814e+06	236168	474320	1.39518e+06	799795	819641	1.06772e+06	162737	9923.02	5.15997e+06
36060	4.81068e+06	3.4413e+06	1.21656e+06	517982	863303	208383	752165	5.45568e+06	557674	123045	1.97667e+06	420736	1.8556e+06	63507.3	928795	607289	998256	261968	1.28007e+06	531874	105184	1.10344e+06	807734	21830.6	5.29889e+06	1.33167e+06	4.64794e+06	841472	230214	914902	561643	256014	458443	392952	775980	226245	7938.41	327460	666827	637058	204414	347306	1.40311e+06	0	952610	63507.3	7938.41	111138	633089
36061	57553.5	281814	17861.4	4.34827e+06	234183	13892.2	1.02207e+06	95261	21830.6	4.3185e+06	123045	218306	8.5715e+06	77399.5	45645.9	2.14337e+06	1.96277e+06	23815.2	61522.7	9.11727e+06	8.60326e+06	15876.8	103199	19846	13892.2	1.26419e+06	402875	33738.3	53584.3	85338	345321	801780	230214	37707.5	392952	430659	19846	4.34827e+06	317537	33738.3	31753.7	99230.2	39692.1	5953.81	31753.7	121061	29769.1	3.49925e+07	51599.7
36062	1.72462e+06	1.60158e+06	357229	740257	547751	3969.21	531874	3.42741e+06	202430	263952	4.54474e+06	69461.1	1.10741e+06	11907.6	156784	242122	3.47107e+06	39692.1	1.3019e+06	377075	0	4.4078e+06	367152	1.17092e+06	51599.7	321506	2.33588e+06	2.0362e+06	289752	15876.8	212353	748196	1.09749e+06	33738.3	208383	35722.9	11907.6	53584.3	845441	388982	194491	452490	2.21085e+06	5953.81	381044	283798	841472	5.87046e+06	6.26936e+06
36063	8.25595e+06	2.52858e+07	6.49561e+06	1.4051e+06	1.46761e+07	19846	25799.8	6.02129e+06	3.82036e+06	2.18108e+06	5.94984e+06	390967	109153	2.58197e+06	1.18878e+06	27784.5	408828	3.28452e+06	77399.5	1.07367e+06	89307.2	1.76431e+06	1.70279e+06	9923.02	1.4049e+07	17861.4	15876.8	5.32271e+06	1.19275e+06	4.58443e+06	5.61841e+06	2.56411e+06	2.37954e+06	1.28801e+06	1.0181e+06	672781	408828	1.74844e+06	654919	2.88164e+06	1.68691e+06	4.59039e+06	2.64151e+06	1.64127e+06	21830.6	35722.9	942687	49615.1	4.98136e+06
36064	1.42495e+06	414782	414782	156784	547751	3969.21	692627	1.9211e+06	144876	79384.2	1.52418e+06	21830.6	1.10939e+06	5953.81	25799.8	823611	150830	404859	462413	706519	764072	547751	3969.21	3969.21	15876.8	398905	2.14933e+06	815672	758119	204414	1.44876e+06	15876.8	5953.81	7938.42	220291	267922	5953.81	244106	573550	39692.1	335398	482259	142891	1984.6	11907.6	650950	37707.5	23815.2	95261
36065	5.71367e+06	4.75511e+06	1.19751e+07	1.28801e+06	4.7313e+06	57553.5	1.39121e+06	55568.9	1.33365e+06	1.5599e+06	1.0963e+07	801780	9.04979e+06	313567	1.63531e+06	19846	2.70898e+06	787888	1.15305e+06	5.78512e+06	1.99056e+06	3.1575e+06	1.67897e+06	1.19275e+06	2.49862e+06	1.1987e+06	3.51672e+06	2.6554e+06	1.41701e+06	446536	2.18703e+06	547751	5.73749e+06	978410	688657	1.1729e+06	164722	6.09869e+06	1.4309e+06	1.58768e+06	317537	619196	3.17735e+06	1.13321e+06	962533	3.49886e+06	1.18282e+06	172661	5.51918e+06
36066	1.91911e+06	3.0801e+06	309598	2.69509e+06	3.50084e+06	49615.1	506074	3.10987e+06	766057	1.23442e+06	2.07788e+06	69461.1	6.78139e+06	196476	4.18553e+06	1.09153e+06	5.04883e+06	49615.1	1.07764e+06	9.53007e+06	35722.9	3.18529e+06	150830	696596	865287	23815.2	2.83203e+06	9923.02	15876.8	7938.41	823611	7938.41	27784.5	148845	256014	93276.4	103199	123045	11907.6	748196	13892.2	3.44726e+06	127015	45645.9	127015	65491.9	3969.21	2.01437e+06	678734
36067	2.63357e+06	424705	1.04787e+06	2.73081e+06	450505	160753	1.53013e+06	307614	71445.7	2.55617e+06	105184	81368.7	2.578e+06	307614	1.38724e+06	494166	480274	710488	936733	1.02207e+06	11907.6	281814	23815.2	3.3381e+06	1.40907e+06	315552	136938	35722.9	377075	1.35548e+06	1.05581e+06	964517	273875	448520	246091	65491.9	9923.02	27784.5	63507.3	65491.9	2.16719e+06	512028	3.5961e+06	7938.41	803764	180599	323490	115107	7.34105e+06
36068	1.01592e+07	1.73454e+06	1.48389e+07	2.96897e+06	1.50612e+07	37707.5	115107	45645.9	5.25523e+06	1.05521e+07	2.12154e+06	9923.02	1.69485e+06	51599.7	9.03789e+06	7938.42	13892.2	6.95604e+06	39692.1	2.70501e+06	2.43908e+06	23815.2	9923.02	184568	1.7921e+06	1.89133e+06	150830	0	67476.5	7938.42	3.04637e+06	97245.6	2.69509e+06	823611	21830.6	0	1.42296e+06	3.10213e+07	1.67104e+06	879179	704534	843457	2.76058e+06	908949	6.80322e+06	13892.2	9923.02	25799.8	45645.9
36069	643012	1.42098e+06	1.95285e+06	7.54348e+06	7.78957e+06	13892.2	222276	65491.9	1.54799e+06	2.54823e+06	2.48671e+06	220291	2.26959e+07	95261	805749	11907.6	2.02628e+06	801780	31753.7	4.24705e+06	148845	73430.3	259983	7938.41	15876.8	7.24579e+06	2.61769e+06	1.0955e+06	3.84021e+06	31753.7	7.7598e+06	910933	89307.2	49615.1	464397	73430.3	61522.7	577520	212353	7.96025e+06	7.66652e+06	3.62389e+06	250060	53584.3	1.26221e+06	2.66334e+06	176630	573550	4.1379e+06
36070	2.70898e+06	3.15552e+06	1.15008e+07	7.1148e+06	5.69383e+06	51599.7	438597	3.60999e+06	3.33215e+06	2.70105e+06	1.17092e+07	17861.4	4.90792e+06	4.62413e+06	49615.1	17861.4	5.55689e+06	519966	71445.7	4.64397e+06	932764	1.75637e+06	680719	1.04589e+06	47630.5	3.38375e+06	4.33636e+06	311583	3.63976e+06	23815.2	4.73526e+06	629119	5.12226e+06	279829	617212	1.78614e+06	899025	966502	1.20267e+06	2.76455e+06	2.32199e+06	5.33461e+06	1.32175e+06	67476.5	692627	2.03819e+06	250060	611258	31753.7
36071	510043	343336	146861	1.73057e+06	2.90943e+06	17861.4	609273	25799.8	1.34556e+06	506074	976425	31753.7	1.91713e+06	19846	4.12599e+06	111138	851395	565612	57553.5	585458	166707	182584	69461.1	406844	123045	1.56188e+06	63507.3	950625	1.31976e+06	2.07193e+06	261968	543781	91291.8	3969.21	666827	9923.02	31753.7	4.41376e+06	553704	1.48448e+06	627135	353259	482259	9923.02	353259	170676	297691	25799.8	67476.5
36072	5.35446e+06	1.76034e+06	680719	930779	789872	347306	1.42098e+06	57553.5	5.45171e+06	4.5368e+06	1.44876e+06	652935	2.93324e+06	2.46885e+06	13892.2	1.87148e+06	89307.2	978410	1.04271e+07	111138	5953.81	2.78241e+06	7938.41	192507	158768	31753.7	3.80052e+06	710488	914902	15876.8	99230.2	1.09947e+06	6.59087e+06	254029	611258	269906	27784.4	3.23887e+06	256014	47630.5	3969.21	531874	1.54005e+06	13892.2	127015	2.0878e+06	17861.4	1.30805e+07	67476.5
36073	3.72113e+06	2.09376e+06	2.64151e+06	230214	1.90125e+06	234183	607289	5.61643e+06	3.42543e+06	164722	1.58748e+07	134953	136938	11907.6	1.75042e+06	1.45273e+06	3.70724e+06	283798	315552	793841	561643	1.28404e+06	196476	664842	5.78314e+06	196476	1.65317e+06	3.9831e+06	1.0955e+06	261968	166707	1.56784e+06	107169	103199	643012	226245	442567	2.79432e+06	1.34358e+06	1.22847e+06	83353.4	515997	2.05803e+06	428674	694611	887118	2.21879e+06	4.7432e+06	1.08022e+07
36074	8.33137e+06	45645.9	232199	1.06573e+06	4.95754e+06	21830.6	1.8437e+06	5.37828e+06	69461.1	337383	81368.7	607289	73430.3	303644	480274	1.94293e+06	3.21704e+06	234183	49615.1	65491.9	5.00517e+06	5953.81	29769.1	5953.81	625150	29769.1	25799.8	4.09225e+06	775980	273875	2.15131e+06	85338	238152	127015	1.65317e+06	877195	77399.5	23815.2	9923.02	57553.5	1.14313e+06	1.14313e+06	988333	1984.6	1.30785e+06	117092	51599.7	7938.41	3.47306e+06
36075	1.12329e+06	3.06224e+06	6.44996e+06	1.05978e+06	2.40335e+06	67476.5	1.37335e+06	39692.1	458443	172661	3.1833e+06	639042	6.49164e+06	152814	1.05244e+07	1.7782e+06	1.49044e+06	531874	148845	2.062e+06	3.1714e+06	3.00667e+06	9923.02	277845	502105	1.56387e+06	2.22276e+06	803764	2.11162e+06	5.04486e+06	1.26022e+06	1.20465e+06	1.65913e+06	375090	482259	214337	85338	2.67108e+07	2.94515e+06	484243	315552	773995	279829	315552	1.30587e+06	1.22649e+06	1.67897e+06	3.90173e+06	2.47083e+06
36076	5.25721e+06	940702	748196	1.92705e+06	3.15354e+06	240137	1.41701e+06	2.42122e+06	3.94341e+06	1.19275e+06	3.21506e+06	285783	4.1895e+06	220291	216322	462413	625150	4.96151e+06	39692.1	895056	7938.41	250060	527905	311583	89307.2	932764	684688	321506	65491.9	1.34219e+07	1.16893e+06	1.21855e+06	138922	1.39319e+06	392952	434628	69461.1	45645.9	1.20862e+06	1.01413e+06	726365	1.75439e+06	2.44106e+06	125030	2.20489e+06	1.05184e+06	222276	273875	43661.3
36077	2.1017e+06	613243	1.46861e+06	470351	1.46662e+06	67476.5	517982	889102	4.35422e+06	521951	2.78638e+06	2.66334e+06	5.27508e+06	79384.1	6.67621e+06	708503	8.21427e+06	498136	1.3019e+06	2.35969e+06	1.41899e+06	11907.6	0	166707	2.66929e+06	1.13718e+06	15876.8	1.02207e+06	1.02604e+06	1.34755e+06	2.04216e+06	216322	579504	95261	573550	601335	232199	2.60578e+06	696596	1.86751e+06	13892.2	1.95285e+06	1.89927e+06	3969.21	5.06868e+06	29769.1	337383	73430.3	7.53356e+06
36078	1.48051e+06	1.17687e+06	47630.5	579504	452490	174645	1.39716e+06	277844	15876.8	289752	51599.7	93276.4	3.02454e+06	7938.41	75414.9	63507.3	837503	23815.2	11907.6	875210	986348	1.10344e+06	0	1.3277e+06	21830.6	69461.1	490197	37707.5	45645.9	7938.41	27784.4	7.9662e+06	885133	5953.81	734303	87322.6	45645.9	31753.7	154799	73430.3	839487	517982	158768	43661.3	95261	15876.8	15876.8	912918	1.10979e+07
36079	184568	6.70201e+06	67476.5	69461.1	87322.6	136938	59538.1	494166	79384.1	523935	281814	47630.5	484243	311583	121061	214337	1.20069e+06	297691	218306	2.191e+06	81368.7	3.3262e+06	13892.2	9923.02	39692.1	164722	69461.1	273875	2.35771e+06	53584.3	2.18306e+06	7938.41	2.02231e+06	31753.7	134953	7938.41	9923.02	6.09075e+06	19846	182584	13892.2	150830	593396	57553.5	105184	1.8437e+06	95261	8.90095e+06	77399.5
36080	1.96079e+06	4.62016e+06	246091	256014	127015	1984.6	289752	3.32421e+06	410813	263952	107169	1.08161e+06	2.00643e+06	1984.6	37707.5	7938.41	2.44702e+06	77399.5	4.45345e+06	23815.2	938717	17861.4	0	551720	31753.7	25799.8	19846	1.83179e+06	452490	259983	2.29619e+06	1.43586e+07	91291.8	13892.2	15876.8	3969.21	15876.8	97245.6	17861.4	313567	9923.02	875210	557674	3969.21	760103	4.78488e+06	1.56784e+06	5.72558e+06	71445.7
36081	377075	1.18084e+06	1.87744e+06	2.79432e+06	6.44996e+06	43661.3	136938	2.21283e+06	140907	627135	2.22871e+06	95261	2.75463e+06	442567	196476	291737	5.64818e+06	775980	716442	9.09941e+06	1.05779e+06	2.73875e+06	47630.5	21830.6	1.22252e+06	4.71145e+06	444551	694611	3.27857e+06	11907.6	2.51251e+06	1.28404e+06	218306	208383	186553	160753	238152	3.10987e+06	4.50703e+06	787888	321506	2.26642e+06	1.33762e+06	81368.8	2.08383e+06	19846	186553	1.24435e+06	4.95952e+06
36082	440582	968487	341352	4.24507e+06	5.08059e+06	67476.5	256014	3.71319e+06	1.03398e+06	4.20141e+06	841472	29769.1	119076	236168	914902	7938.41	1.34258e+07	4.30857e+06	887118	3.22002e+07	746211	2.50854e+06	33738.3	0	1.80797e+06	1.804e+06	168691	200445	2.15528e+06	7938.41	9.50625e+06	496151	5.67398e+06	3969.21	317537	11907.6	222276	1.04827e+07	39692.1	643012	1.69287e+06	1.89927e+06	1.03993e+06	7938.41	1.36342e+06	11907.6	329444	986348	6.62262e+06
36083	2.0104e+06	948641	67476.5	2.29817e+06	6.04907e+06	303644	164722	19846	55568.9	1.89133e+06	4.65985e+06	33738.3	63507.3	859333	2.191e+06	514012	1.03299e+07	831549	37707.5	1.26022e+06	3.46313e+06	2.67921e+06	585458	0	25799.8	47630.5	35722.9	19846	3.65564e+06	1.47853e+06	6.21578e+06	15876.8	4.46079e+07	21830.6	297691	7938.41	33738.3	23815.2	1.03596e+06	321506	8.4941e+06	5.32072e+06	662858	7938.41	321506	797811	13892.2	21830.6	53584.3
36084	4.43956e+06	4.85434e+06	4.02676e+06	6.94413e+06	6.59682e+06	277845	1.0181e+06	1.1604e+07	1.34755e+06	1.3019e+06	305629	515997	15876.8	1.09729e+07	611258	7938.41	1.47694e+07	3.39566e+06	2.78043e+06	1.98063e+06	1.03993e+06	593397	2.10765e+06	9923.02	5.41797e+06	1.50631e+06	1.57776e+06	337383	3.84616e+06	15876.8	369136	1.30865e+07	815672	49615.1	1.29396e+06	1.67897e+06	27784.5	83353.4	2.64151e+06	3.03843e+06	3.35001e+06	2.0104e+06	4.6797e+06	9923.02	1.77622e+06	8.30557e+06	869256	218306	5.58467e+06
36085	537828	1.41701e+06	1.34378e+07	3.35001e+06	4.47727e+06	359213	543781	3.28849e+06	2.73677e+06	543781	1.43606e+07	265937	97245.6	1.42693e+06	2.31008e+06	11907.6	3.1456e+06	3.08606e+06	1.1213e+06	6.80521e+06	2.9134e+06	242122	21830.6	5953.81	261968	772011	1.43685e+06	1.63333e+06	1.98857e+06	1.91514e+06	2.69708e+06	9.02995e+06	1.32016e+07	496151	658888	123045	6.69804e+06	3.88387e+06	2.2684e+06	2.83401e+06	920856	998256	3.6477e+06	1.02802e+06	4.65191e+06	7.26365e+06	3969.21	5.01311e+06	5.79504e+06
36086	87322.6	111138	1.81988e+06	468366	587443	13892.2	279829	43661.3	23815.2	134953	15876.8	55568.9	21830.6	339367	41676.7	11907.6	69461.1	428674	35722.9	456459	7938.41	412798	43661.3	1984.6	31753.7	621181	33738.3	228229	166707	1.00024e+06	881164	29769.1	879179	281814	53584.3	17861.4	508059	373105	565612	228229	1.23442e+06	180599	269906	5953.81	115107	19846	1.16496e+06	11907.6	43661.3
36087	1.31718e+07	1.94432e+07	1.7663e+06	1.23442e+06	9.97859e+06	5953.81	13892.2	2.28428e+06	359213	654919	101215	222276	81368.7	510043	2.47679e+06	7938.41	819641	29769.1	1.22331e+07	613242	740257	2.35374e+06	460428	1984.6	871241	1.07169e+06	9923.02	4.35025e+06	855364	6.23761e+06	7.01359e+06	65491.9	2.15131e+06	136938	1.05978e+06	1.60158e+06	480274	43661.3	333413	89307.2	69461.1	1.28404e+06	906964	3969.21	140907	1.10344e+06	998256	31753.7	23815.2
36088	4.10218e+06	2.75066e+06	674765	984363	551720	29769.1	1.71073e+06	3.89181e+06	710488	89307.2	1.31976e+06	377075	5.9419e+06	57553.5	125030	504089	1.22907e+07	17861.4	6.16021e+06	1.41304e+06	1.72264e+06	2.99675e+06	805749	331429	123045	1.14909e+06	4.41177e+06	3.2607e+06	396921	25799.8	208383	3969.21	1.46464e+06	73430.3	523935	65491.9	63507.3	2.54228e+06	1.11535e+06	662858	238152	1.42296e+06	692627	3969.21	2.09574e+06	61522.7	1.02802e+06	718427	55568.9
36089	940702	648965	1.63531e+06	918872	3.35993e+06	5953.81	323490	21830.6	543781	19846	9.08155e+06	162738	206399	732319	633089	549735	633089	521951	61522.7	5.05082e+06	47630.5	353259	204414	11907.6	196476	1.31381e+06	63507.3	3.35596e+06	438597	5.29889e+06	313567	53584.3	1.23244e+06	196476	117092	43661.3	1.02406e+06	1.73177e+07	1.26221e+06	33738.3	1.08558e+06	416767	799795	11907.6	1.36541e+06	196476	726365	29769.1	269906
36090	392952	1.31976e+06	45645.9	242122	293721	379059	716442	561643	273875	39692.1	305629	178614	1.61626e+07	271891	218306	335398	289752	140907	345321	452490	444551	232199	95261	1.06772e+06	11907.6	0	1.76034e+06	321506	168691	3.8025e+06	732319	170676	2.79432e+06	9923.02	434628	901010	31753.7	51599.7	204414	1.28007e+06	97245.6	704534	752165	1984.6	367152	9923.02	3.91959e+06	3.63182e+06	2.8876e+06
36091	1.49242e+06	992302	7.09099e+06	2.17711e+06	2.87371e+06	71445.7	508059	1.75042e+06	117092	194491	2.33191e+06	1.3793e+06	180599	4.89403e+06	2.42717e+06	375090	1.29793e+06	512028	1.13321e+06	2.99477e+06	130984	510043	176630	29769.1	678734	1.29595e+06	607289	2.11559e+06	1.09947e+06	75414.9	267921	93276.4	2.13345e+06	119076	639042	271891	424705	1.68294e+06	3.40558e+06	319521	527905	942687	3.07812e+06	9923.02	1.60158e+06	1.40907e+06	1.18679e+06	19846	1.10721e+07
36092	1.54005e+06	912918	897041	1.01612e+06	2.70303e+06	41676.7	492182	105184	1.42891e+06	150830	4.52688e+06	724380	4.72534e+06	259983	1.27015e+06	1.36541e+06	2.49266e+06	996271	392952	309598	148845	313567	115107	97245.6	254029	1.31381e+06	773995	555689	863303	2.65143e+06	113122	67476.5	436613	722396	81368.8	142891	670796	1.53013e+06	1.35945e+06	1.05779e+06	643012	238152	2.04811e+06	0	2.1275e+06	31753.7	218306	67476.5	424705
36093	244106	321506	1.21061e+06	1.8298e+06	4.91388e+06	21830.6	75414.9	789872	613243	146861	5.24928e+06	508059	4.82656e+06	170676	7.15648e+06	202430	4.40384e+06	625150	73430.3	5.55888e+06	1.13718e+06	113122	23815.2	59538.1	240137	2.74471e+06	234183	1.73454e+06	2.68715e+06	1.30785e+06	1.17092e+06	53584.3	4.01684e+06	240137	77399.5	23815.2	349290	5.75932e+06	1.38525e+06	1.84171e+06	1.45868e+06	3.04438e+06	3.1059e+06	7938.41	5.45369e+06	537828	127015	43661.3	4.99128e+06
36094	1.14313e+06	5.78115e+06	3.31826e+06	539812	2.1533e+06	5953.81	434628	1.9588e+06	1.20069e+06	186553	1.09947e+06	128999	795826	123045	373106	633089	847426	238152	2.5006e+06	53584.3	9923.02	19846	551720	7938.42	5953.81	117092	1.09153e+06	478290	343336	5953.81	132968	9923.02	132968	361198	9923.02	680719	47630.5	9923.02	238152	833534	117092	2.21482e+06	3.47306e+06	0	563627	1.11733e+06	365167	73430.3	3.98905e+06
36095	781934	2.94317e+06	775980	3.76876e+06	5.81687e+06	93276.4	182584	1.84171e+06	760103	1.47655e+06	9.40305e+06	410813	3.9315e+06	39692.1	3.80449e+06	250060	2.13107e+07	3.25673e+06	738273	6.11655e+06	2.97492e+06	722396	83353.4	514012	875210	2.54426e+06	1.06573e+06	2.44702e+06	5.33065e+06	31753.7	2.27237e+06	174645	3.70526e+06	587443	517982	57553.5	55568.9	1.06375e+07	2.72883e+06	2.00643e+06	1.64325e+06	2.02826e+06	7.73599e+06	15876.8	904979	3.84418e+06	1.14909e+06	1.82584e+06	103199
36096	1.60356e+06	2.94317e+06	1.79607e+07	2.41526e+06	7.70225e+06	15876.8	9923.02	2.43908e+06	1.70477e+06	2.93523e+06	1.8298e+06	2.38549e+06	6.59285e+06	15876.8	889102	17861.4	446536	327460	3.56236e+06	43661.3	1.40113e+06	21830.6	285783	19846	2.39542e+06	617212	39692.1	5.80695e+06	1.59959e+06	25799.8	261968	1.23939e+07	254029	25799.8	420736	1.01215e+06	29769.1	75414.9	577520	2.52045e+06	789872	432644	3.58419e+06	1.77622e+06	752165	696596	390967	3.26864e+06	2.78519e+07
36097	51599.7	67476.5	339367	591412	1.19473e+06	9923.02	53584.3	91291.8	228229	67476.5	121061	85338	714457	220291	190522	49615.1	2.45892e+06	565612	9923.02	648965	450505	134953	35722.9	57553.5	77399.5	539812	45645.9	936733	256014	287768	539812	5953.81	148845	29769.1	13892.2	57553.5	81368.8	7.2438e+06	1.04787e+06	95261	250060	267921	730334	25799.8	974440	17861.4	349290	2.66731e+06	242122
36098	885133	881164	3.90967e+06	333413	883149	130984	371121	4.02279e+06	569581	99230.2	3.40756e+06	146861	3.77273e+06	212353	1.68294e+06	289752	1.84568e+06	521951	589427	2.31802e+06	1.30984e+06	1.78614e+06	136938	71445.7	315552	950625	533858	2.50854e+06	386998	339367	128999	523935	442567	345321	178614	13892.2	1.01016e+06	1.97865e+06	1.20664e+06	377075	537828	811703	1.17092e+06	450505	2.78043e+06	837503	91291.8	712473	5.14806e+06
36099	2.79234e+06	2.82409e+06	5.65017e+06	641027	2.86378e+06	170676	3.25078e+06	4.52093e+06	1.21458e+06	178614	2.20489e+06	1.24633e+06	4.1895e+06	2.35374e+06	1.87347e+06	1.74248e+06	2.00643e+06	224260	968487	414782	9923.02	3.29246e+06	49615.1	109153	305629	730334	327460	857349	2.14536e+06	793841	186553	648965	349290	119076	906964	57553.5	67476.5	502105	365167	660873	323490	1.4825e+06	1.52219e+06	47630.5	472336	29769.1	345321	15876.8	89307.2
36100	2.58594e+06	3.8283e+06	9.09544e+06	2.68715e+06	390967	15876.8	13892.2	206399	117092	2.42519e+06	305629	303644	1.06811e+07	625150	379059	1.17885e+06	17861.4	25799.8	27784.5	19846	2.64349e+06	1.78813e+06	797811	13892.2	4.06248e+06	1.02207e+06	7.1029e+06	27784.5	1.75241e+06	347306	551720	15876.8	305629	238152	728350	521951	61522.7	79384.1	2.91141e+06	1.36739e+06	93276.4	2.14337e+06	4.68565e+06	119076	19846	7938.41	1.81393e+06	1.44241e+07	85338
36101	1.81393e+06	1.78813e+06	6.06296e+06	1.88339e+06	3.16147e+06	601335	666827	4.53482e+06	5.1044e+06	803764	2.3716e+06	889102	5.40408e+06	1.73177e+07	821626	1.73057e+06	474320	1.64524e+06	69461.1	39692.1	87322.6	2.41328e+06	678734	23815.2	101215	1.29992e+06	2.32794e+06	1.14115e+06	1.33167e+06	1.42495e+06	170676	123045	349290	623166	1.97865e+06	1.73454e+06	7.27953e+06	722396	1.31778e+06	3.40955e+06	369136	1.34556e+06	2.41129e+06	448520	1.42693e+06	5.32469e+06	1.33762e+06	41676.7	4.6658e+06
36102	5.24134e+06	1.12269e+07	7.77965e+06	392952	7.56332e+06	561643	1.47853e+06	2.34183e+06	2.86974e+06	121061	9.80394e+06	402875	6.83299e+06	1.23839e+06	6.42615e+06	2.16322e+06	1.92705e+06	57553.5	2.70898e+06	71445.7	285783	676750	1.68691e+06	1.59364e+06	3.65961e+06	599350	67476.5	972456	206399	573550	504089	119076	1.48448e+06	27784.5	797811	762088	662858	17861.4	1.22649e+06	954594	152814	1.34953e+06	5.15997e+06	9.12918e+06	156784	2.38549e+06	914902	2.33389e+06	3.63976e+06
36103	2.15528e+06	3.18529e+06	138922	1.34556e+06	8.15275e+06	19846	1.30587e+06	1.86156e+06	19846	3.58419e+06	19846	220291	97245.6	3969.21	855364	1984.6	1.44519e+07	9923.02	3.90372e+06	214337	8.379e+06	11907.6	1.11336e+06	113122	519966	871241	3.17537e+06	9923.02	19846	71445.7	543781	1.53608e+06	35722.9	49615.1	672781	515997	15876.8	21830.6	2.56212e+06	263952	1.96277e+06	414782	152814	7938.41	17861.4	37707.5	379059	15876.8	31753.7
36104	9.35145e+06	5.45171e+06	9.22642e+06	1.17489e+06	8.56357e+06	1.1987e+06	7938.41	23815.2	8.94659e+06	1.49441e+06	2.41328e+06	2.00048e+06	8.20038e+06	361198	11907.6	7938.41	8.33137e+06	726365	59538.1	11907.6	2.81417e+06	1984.6	2.31603e+06	5953.81	2.22673e+06	2.95904e+06	2.54029e+06	3969.21	887118	3969.21	2.03819e+06	4.1379e+06	5.8903e+06	107169	603320	396921	1.09749e+06	13892.2	2.29222e+06	2.01437e+06	728350	783918	3.32024e+06	1.3793e+06	1984.6	2.2942e+06	3969.21	47630.5	45645.9
36105	1.24832e+06	1.10542e+06	35722.9	101215	492182	119076	119076	474320	271891	176630	43661.3	746211	11907.6	13892.2	41676.7	279829	3.21307e+06	13892.2	458443	1.36342e+06	718427	702550	65491.9	1.73057e+06	103199	35722.9	158768	392952	299675	15876.8	39692.1	359213	291737	5953.81	97245.6	39692.1	5953.81	1.89331e+06	297691	39692.1	109153	144876	152814	3969.21	125030	29769.1	13892.2	4.95357e+06	2.04414e+06
36106	2.67921e+06	6.55118e+06	313567	885133	1.80599e+06	644996	369136	45645.9	1.85759e+06	1.77622e+06	841472	27784.5	136938	25799.8	176630	1.89728e+06	1.68096e+07	240137	6.01335e+06	47630.5	502105	11907.6	15876.8	9923.02	61522.7	51599.7	4.26094e+06	974440	2.53037e+06	1.03199e+06	381044	140907	4.31254e+06	11907.6	13892.2	21830.6	43661.3	25799.8	394936	672781	1.80599e+06	2.57205e+06	712473	5953.81	31753.7	408828	692627	557674	1.94094e+07
36107	3.30238e+06	3.75289e+06	3.25277e+06	1.04986e+06	2.48274e+06	259983	1.03795e+06	1.29793e+06	3.48496e+06	811703	103199	1.36144e+06	7.35296e+06	688657	464397	442567	1.00163e+07	1.2761e+06	4.8722e+06	1.36144e+06	873226	887118	37707.5	180599	27784.5	720411	67476.5	1.97865e+06	2.46885e+06	1.4567e+06	388982	65491.9	573550	73430.3	176630	335398	33738.3	5.98755e+06	1.52021e+06	2.81417e+06	414782	1.78217e+06	1.64921e+06	500120	1.53608e+06	839487	1.24236e+06	7938.41	9.6551e+06
36108	3.95532e+06	3.59412e+06	619196	486228	706519	75414.9	742242	1.37335e+06	275860	289752	244106	478289	317537	45645.9	148845	11907.6	2.31206e+06	79384.1	19846	3.26666e+06	164722	494166	25799.8	1.26618e+06	1.4051e+06	142891	2.29023e+06	240137	426690	77399.5	89307.2	2.72486e+06	436613	13892.2	144876	726365	13892.2	6.46782e+06	91291.8	142891	47630.5	508059	484243	0	75414.9	21830.6	234183	1.0189e+07	23815.2
36109	521951	2.33389e+06	1.24832e+06	291737	5.60849e+06	250060	184568	3.07415e+06	89307.2	1.49441e+06	164722	45645.9	37707.5	9923.02	301660	9923.02	1.41899e+06	706519	27784.5	2.57602e+06	1.2501e+07	2.35176e+06	301660	21830.6	2.29619e+06	1.68691e+06	357229	63507.3	2.58197e+06	19846	2.06399e+06	331429	482259	37707.5	154799	1984.6	15876.8	1.15206e+07	2.08383e+06	184568	202430	563627	1.47059e+06	3969.21	242122	132968	65491.9	4.28277e+06	6.88658e+06
36110	91291.8	839487	33738.3	196476	23815.2	150830	111138	29769.1	9923.02	768042	71445.7	11907.6	7.13068e+06	51599.7	11907.6	9923.02	25799.8	19846	309598	7.07313e+06	1.26419e+06	13892.2	1984.6	45645.9	4.97937e+06	5953.81	668811	3969.21	9923.02	1984.6	85338	3.08209e+06	13892.2	3969.21	71445.7	87322.6	17861.4	3.07038e+07	5953.81	43661.3	3.8541e+06	2.0878e+06	15876.8	0	37707.5	29769.1	0	2.03819e+06	39692.1
36111	85338	172661	533858	1.09749e+06	573551	5953.81	125030	33738.3	45645.9	174645	1.29198e+06	21830.6	53584.3	65491.9	803765	5953.81	1.59761e+06	1.72661e+06	53584.3	613243	27784.5	17861.4	15876.8	5953.81	369136	148845	11907.6	988333	652935	226245	646981	11907.6	728350	146861	138922	7938.42	29769.1	33738.3	2.06796e+06	47630.5	1.00619e+06	549735	498136	97245.6	1.87942e+06	65491.9	236168	9923.02	25799.9
36112	4.46734e+06	5.48544e+06	1.59185e+07	2.41725e+06	1.52219e+06	113122	643012	3.88188e+06	2.25054e+06	83353.3	3.62984e+06	279829	87322.6	204414	889102	621181	821626	1.87347e+06	448520	976425	125030	1.00619e+06	5953.81	502105	2.191e+06	1.20664e+06	601335	1.58173e+06	722396	17861.4	285783	242122	2.33985e+06	4.54276e+06	559658	601335	716442	500120	635073	394936	440582	214337	1.90125e+06	35722.9	3.19918e+06	658888	1.69485e+06	117092	9.04781e+06
36113	2.36366e+06	5.67994e+06	2.74074e+06	1.73454e+06	1.04589e+06	1.07367e+06	1.82782e+06	5.50331e+06	641027	1.87148e+06	47630.5	1.05978e+06	1.01036e+07	515997	335398	13892.2	1.72323e+07	113122	4.3959e+06	1.29992e+06	11907.6	4.34231e+06	33738.3	684688	198460	1.34755e+06	6.62659e+06	424705	1.36541e+06	11907.6	1.84171e+06	722396	712473	196476	617212	383029	678734	13892.2	980394	2.30809e+06	57553.5	1.93697e+06	2.12154e+06	795826	1.38128e+06	2.3458e+06	1.10146e+06	27784.5	8.39487e+06
36114	1.78217e+06	1.80996e+06	5.08257e+06	490197	4.57451e+06	1.64127e+06	434628	75414.9	2.45694e+06	186553	5.63826e+06	136938	6.44202e+06	91291.8	331429	7938.42	3.4929e+06	1.26816e+06	541797	1.72859e+06	690642	13892.2	5953.81	9923.02	23815.2	783918	21830.6	1.10939e+06	418751	9923.02	1.07566e+06	2.06796e+06	3.38772e+06	83353.4	299675	305629	1.22093e+07	47630.5	1.07764e+06	648965	85338	1.41502e+06	690642	1984.6	388982	1.09947e+06	383029	29769.1	41676.7
36115	3.46313e+06	2.96103e+06	3.79853e+06	760103	3.85212e+06	11907.6	365167	3.3639e+06	47630.5	512028	1.77027e+06	51599.7	3.32024e+06	117092	192507	9923.02	4.22324e+06	1.21458e+06	43661.3	627135	329444	3.3123e+06	942687	170676	17861.4	843457	2.74868e+06	764072	140907	490197	85338	6.57698e+06	9.76227e+06	23815.2	863303	279829	15876.8	23815.2	1.04787e+06	51599.7	2.2684e+06	1.01215e+06	1.16496e+06	63507.3	889102	27784.5	234183	55568.9	8.3016e+06
36116	1.9985e+06	4.24308e+06	2.02231e+06	3.75685e+06	1.09749e+06	31753.7	462413	2.35572e+06	351275	1.56982e+06	23815.2	180599	41676.7	621181	2.24856e+06	426690	176630	3969.21	4.17561e+06	2.03819e+06	7938.42	1.22649e+06	460428	1.61745e+06	41676.7	17861.4	1.00818e+06	662858	1.32968e+06	3969.21	140907	109153	13892.2	13892.2	851395	1.09352e+06	1.31778e+06	69461.1	2.24459e+06	1.07566e+06	11907.6	85338	138922	3969.21	11907.6	1.98857e+06	537828	19846	47630.5
36117	668811	1.84965e+06	79384.2	1.22847e+06	263952	355244	938718	1.36342e+06	39692.1	3.94341e+06	37707.5	1.4309e+06	4.13393e+06	1984.6	849410	0	25799.8	11907.6	19846	9923.02	4.54673e+06	1.86553e+06	79384.2	275860	0	390967	1.17092e+06	13892.2	897041	3969.21	178614	242122	15876.8	9923.02	204414	33738.3	33738.3	23815.2	15876.8	303644	13892.2	385013	75414.9	3969.21	581489	351275	0	6.21181e+06	9923.02
36118	2.63357e+06	345321	472336	885133	3.97913e+06	117092	787888	15876.8	156784	934748	4.54077e+06	674765	3.75884e+06	1.13122e+06	1.87942e+06	0	8.86324e+06	244106	2.062e+06	424705	502105	752165	5953.81	51599.7	5953.81	714457	277845	478289	514012	7938.41	2.78043e+06	355244	162737	65491.9	639042	603320	19846	347306	1.62142e+06	460428	468366	924825	1.31778e+06	601335	841472	2.40931e+06	1.28999e+06	63507.3	2.7328e+06
36119	5.02502e+06	992302	958564	117092	1.06772e+06	206399	259983	43661.3	160753	418751	43661.3	1.54402e+06	1.47853e+06	79384.1	71445.7	383029	1.34159e+06	333413	510043	2.14337e+06	281814	69461.1	33738.3	595381	319521	579504	706519	902995	95261	25799.8	553704	2.12154e+06	730334	31753.7	261968	9923.02	29769.1	7.04336e+06	456459	47630.5	736288	69461.1	1.47853e+06	154799	454474	37707.5	63507.3	17861.4	8.53181e+06
36120	2.51251e+06	1.40708e+06	3.35596e+06	3.98111e+06	3.43336e+06	11907.6	563627	309598	206399	2.52442e+06	3.04637e+06	1.85362e+06	130984	285783	500120	706519	8.0694e+06	4.67573e+06	2.5264e+06	924825	117092	365167	379059	341352	1.83953e+07	1.29992e+06	4.09225e+06	2.80226e+06	1.63531e+06	1.00838e+07	1.33564e+06	2.50655e+06	2.24459e+06	33738.3	813687	410813	1.2245e+06	658888	1.6373e+06	359213	2.66929e+06	1.41502e+06	3.53855e+06	825595	2.61968e+06	273875	867272	17861.4	1.08677e+07
36121	416767	210368	1.71867e+06	621181	1.17885e+06	1984.6	57553.5	125030	152814	611258	1.28404e+06	359213	305629	65491.9	279829	105184	577520	1.49838e+06	45645.9	484243	89307.2	63507.3	17861.4	21830.6	39692.1	468366	95261	252045	335398	43661.3	853380	19846	762088	172661	33738.3	17861.4	1.44082e+06	984363	381044	305629	369136	273875	666827	240137	631104	31753.7	105184	17861.4	196476
36122	1.85124e+07	5.50529e+06	1.109e+07	4.62413e+06	29769.1	107169	2.69708e+06	4.94365e+06	1.27947e+07	1.5083e+06	81368.8	19846	91291.8	3.62389e+06	55568.9	889102	1.38922e+06	1984.6	2.41526e+06	67476.5	1.51822e+06	39692.1	1.57637e+07	2.3974e+06	3969.21	1984.6	39692.1	25799.8	4.19148e+06	7938.42	9923.02	291737	17861.4	4.08431e+06	992302	2.2168e+06	17861.4	6.1999e+06	5953.81	1.39915e+06	19846	4.36613e+06	25799.8	3969.21	27784.5	15876.8	13892.2	5953.81	47630.5
36123	7.97017e+06	3.16544e+06	4.15378e+06	5.15997e+06	3.06185e+07	644996	236168	11907.6	45645.9	4.3701e+06	43661.3	2.58991e+06	65491.9	51599.7	2.02231e+06	13892.2	3.40955e+06	2.1136e+06	37707.5	3.60404e+06	23815.2	3969.21	65491.9	708504	21830.6	117092	17861.4	25799.8	863303	6.83894e+06	4.34231e+06	57553.5	583474	170676	15876.8	1.70477e+06	19846	39692.1	1.91713e+06	476305	3.50084e+06	1.65317e+06	4.10615e+06	17861.4	843457	17861.4	1.4309e+06	7938.42	35722.9
36124	1.35648e+07	6.0967e+06	1.82584e+06	525920	3.92753e+06	186553	893072	394936	887118	1.62737e+06	277845	5.27309e+06	61522.7	1.43288e+06	214337	2.53434e+06	3.88188e+06	154799	37707.5	1.11336e+06	5953.81	2.77646e+06	119076	3.5961e+06	1.38525e+06	117092	9.61144e+06	1.42891e+06	73430.3	1.43288e+06	1.87942e+06	770026	795826	446536	2.04017e+06	1.6889e+06	897041	59538.1	714457	196476	869256	954594	1.26816e+06	65491.9	1.01215e+06	1.6115e+06	460428	472336	3.48278e+07
36125	4.0863e+06	1.7524e+06	390967	1.08756e+06	396921	103199	448520	2.22673e+06	295706	379059	236168	908948	5.54498e+06	57553.5	1.39915e+06	1.8695e+06	4.10614e+06	216322	486228	367152	1.70676e+06	1.75637e+06	89307.2	1.804e+06	319521	887118	156784	3.4671e+06	1.52219e+06	5.21355e+06	331429	27784.5	1.21259e+06	17861.4	97245.6	303644	37707.5	5.38224e+06	1.31976e+06	311583	930779	1.40907e+06	81368.7	263952	263952	410813	700565	8.28969e+06	3.35596e+06
36126	2.27436e+06	5.76329e+06	906964	1.01413e+06	3.40955e+06	835518	345321	5.81687e+06	3.64175e+06	293721	7.47402e+06	2.74868e+06	91291.8	708504	758119	13892.2	1.11138e+06	1.91713e+06	4.83648e+06	37707.5	388982	29769.1	230214	9923.02	515997	797811	47630.5	4.77694e+06	960548	2.67128e+06	265937	1.69287e+06	4.08431e+06	541797	7938.41	15876.8	1.10939e+06	779949	768042	2.31802e+06	537828	1.30388e+06	1.77027e+06	494166	1.40311e+06	3.36589e+06	385013	25799.8	311583
36127	2.71494e+06	988333	4.67374e+06	1.01215e+06	1.78813e+06	47630.5	724380	1.11932e+06	2.27634e+06	2.20886e+06	5.92801e+06	2.33191e+06	3.5187e+06	6.2515e+06	1.66707e+06	1.07169e+06	1.42296e+06	720411	71445.7	1.78614e+06	2.06796e+06	11907.6	2.25451e+06	323490	4.67374e+06	791857	4.51894e+06	599350	563627	5.79703e+06	381044	119076	61522.7	728350	593397	756134	311583	4.22919e+06	220291	2.98087e+06	766057	940702	4.45345e+06	377075	2.22077e+06	1.25824e+06	85338	9.23238e+06	1.17092e+06
36128	549735	885133	1.54799e+06	2.80425e+06	6.98382e+06	11907.6	144876	1.81194e+06	3.30238e+06	643012	77399.5	1.48051e+06	1.85759e+06	468366	504089	138922	1.23165e+07	714457	156784	3.90372e+06	2.57205e+06	617212	59538.1	87322.6	438597	3.22697e+06	67476.5	928795	3.71915e+06	4.55268e+06	4.34827e+06	156784	2.00445e+06	49615.1	273875	160753	41676.7	3.20315e+06	61522.7	5.55887e+06	797811	8.13092e+06	4.13988e+06	742242	1.15504e+06	2.16322e+06	720411	1.21061e+06	5.01708e+06
36129	2.53235e+06	8.16664e+06	6.26936e+06	2.50457e+06	2.33191e+06	565612	785903	4.46933e+06	279829	484243	2.68517e+06	926810	47630.5	2.74669e+06	1.23244e+06	1.17885e+06	1.06772e+06	1.04787e+06	5.83672e+06	702550	9923.02	4.53085e+06	470351	708504	2.99874e+06	1.07169e+06	27784.5	853380	859333	33738.3	11907.6	31753.7	1.28404e+06	533858	11907.6	760103	7.28548e+06	27784.5	1.0439e+06	924825	13892.2	646981	887118	3969.21	7938.41	17861.4	77399.5	33738.3	45645.9
36130	259983	271891	25799.9	367152	476305	101215	242122	2.22474e+06	29769.1	95261	67476.5	27784.5	125030	3.81044e+06	545766	85338	625150	11907.6	158768	117092	49615.1	764073	21830.6	33738.3	85338	587443	170676	416767	190522	13892.2	69461.1	97245.6	307614	234183	242122	41676.7	367152	31753.7	480274	31753.7	9923.02	906964	758119	29769.1	490197	1.63134e+06	206399	541797	2.84791e+06
36131	1.69485e+06	758119	8.11108e+06	1.25625e+06	748196	232199	3969.21	918872	440582	192507	853380	1984.6	15876.8	865287	29769.1	845441	394936	583474	9923.02	1.46067e+06	259983	710488	31753.7	5953.81	13892.2	232199	1.33365e+06	170676	71445.8	25799.9	331429	111138	3969.21	1.69088e+06	166707	1.09947e+06	7938.42	5953.81	93276.4	196476	398905	2.00445e+06	321506	0	190522	160753	19846	0	3969.21
36132	4.07439e+06	2.44702e+06	8.93866e+06	512028	3.30833e+06	142891	311583	4.3701e+06	1.9985e+06	242122	6.80322e+06	748196	27784.5	4.43757e+06	1.03001e+06	470351	2.87569e+06	1.46861e+06	2.44106e+06	603320	1984.6	450505	49615.1	234183	81368.8	1.0439e+06	867272	672781	1.08558e+06	2.79631e+06	351275	259983	281814	1.41701e+06	172661	484243	379059	371121	934748	1.07566e+06	438597	381044	1.69882e+06	889102	2.28626e+06	1.70279e+06	297691	11907.6	2.71494e+06
36133	8.75012e+06	49615.1	1.67024e+07	3.33016e+06	3.47107e+06	1.59562e+06	3.84418e+06	25799.8	2.03323e+07	593396	3.26666e+06	2.55617e+06	3.74693e+06	5953.81	8.32144e+06	0	35722.9	11907.6	61522.7	21830.6	39692.1	9923.02	202430	5953.81	0	889102	13892.2	23815.2	21830.6	3969.21	59538.1	1.56188e+06	37707.5	3.34009e+06	9923.02	178614	5.9558e+06	43661.3	23815.2	1.40708e+06	33738.3	4.12996e+06	1.26022e+06	0	23815.2	2.83997e+06	0	63507.3	17861.4
36134	2.49465e+06	9.92699e+06	1.32572e+06	559658	4.30659e+06	83353.3	2.37756e+06	39692.1	83353.3	448520	75414.9	351275	29769.1	1.80004e+06	99230.2	764072	4.10813e+06	53584.3	3.44924e+06	29769.1	1.23244e+06	7.25373e+06	6.08281e+06	464397	21830.6	208383	1.51028e+06	496151	35722.9	121061	1.09947e+06	130984	216322	99230.2	652935	402875	33738.3	111138	230214	545766	115107	303644	285783	13892.2	369136	1.44281e+06	484243	2.12948e+06	17861.4
36135	4.48719e+06	2.97294e+06	2.83798e+06	1.5599e+06	2.36168e+06	150830	234183	6.72979e+06	6.2257e+06	1.04986e+06	67476.5	899026	2.11162e+06	29769.1	265937	19846	1.44281e+06	416767	2.7586e+06	1.16893e+06	297691	2.68318e+06	545766	269906	968487	1.00818e+06	492182	281814	2.04811e+06	2.98683e+06	117092	168691	1.22252e+06	1.09153e+06	1.16695e+06	319521	1.45075e+06	222276	2.42717e+06	252045	408828	1.42693e+06	6.0451e+06	3.57824e+06	228229	168691	426690	29769.1	3.46909e+06
36136	482259	686673	770026	744226	1.25824e+06	635073	254029	4.67176e+06	117092	390967	25799.8	831549	1.6373e+06	43661.3	156784	398905	2.86974e+06	311583	1.13916e+06	627135	1.25824e+06	1.81194e+06	9923.02	418751	323490	444551	940702	1.45868e+06	573550	35722.9	531874	73430.3	758119	13892.2	718426	128999	13892.2	885133	787888	569581	136938	406844	2.02628e+06	486228	1.83973e+06	204414	1.40311e+06	5.30881e+06	6.96596e+06
36137	500120	914902	1.51842e+07	1.45471e+06	3.75487e+06	73430.3	490197	1.76431e+06	3.79258e+06	252045	41676.7	1.12329e+06	7.79552e+06	1.23641e+06	1.08161e+06	537828	440582	1.63928e+06	218306	889102	950625	783918	71445.7	285783	1.34358e+06	1.10939e+06	279829	801780	827580	323490	2.01239e+06	109153	1.61944e+06	851395	277845	123045	13892.2	4.99525e+06	650950	1.05779e+06	527905	617212	1.67501e+06	1.51624e+06	3.88387e+06	674765	377075	125030	4.20934e+06
36138	4.49314e+06	1.61547e+06	902995	466382	1.33365e+06	301660	1.02802e+06	4.4217e+06	601335	160753	2.707e+06	458443	6.7417e+06	111138	4.39987e+06	1984.6	1.07308e+07	283798	11907.6	373105	811703	764072	285783	0	21830.6	988333	385013	375090	515997	11907.6	331429	61522.7	648965	496151	523935	478289	1.10939e+06	1.22252e+06	762088	521951	375090	517982	2.05406e+06	627135	2.81417e+06	232199	220291	45645.9	2.78241e+06
36139	307614	523935	2.90348e+06	1.54402e+06	853380	17861.4	158768	2.54426e+06	1.69287e+06	418751	41676.7	194491	730334	95261	543781	670796	2.25451e+06	1.73653e+06	365167	958564	37707.5	263952	37707.5	63507.3	144876	706519	111138	2.80623e+06	906964	109153	93276.4	257998	2.15726e+06	15876.8	553704	49615.1	1.31182e+06	678734	515997	736288	257998	720411	1.27213e+06	718427	2.31405e+06	27784.5	2.21482e+06	644996	5.42392e+06
36140	6.86474e+06	3.15354e+06	559658	901010	1.5341e+06	571566	696596	3.94142e+06	3.42741e+06	410813	670796	1.39915e+06	1.08756e+06	8.86522e+06	1.07764e+06	345321	2.43908e+06	1.80004e+06	2.76257e+06	1.0955e+06	998256	936733	490197	825595	726365	222276	1.67104e+06	2.21085e+06	817657	2.10765e+06	212353	392952	1.35548e+06	265937	444551	515997	1.3019e+06	2.11162e+06	456459	317537	480274	347306	2.73875e+06	0	1.90125e+06	125030	1.1471e+06	93276.4	7.98208e+06
36141	3.53656e+06	9.05376e+06	1.50433e+06	1.96674e+06	9.17085e+06	63507.3	1.64325e+06	8.13291e+06	4.3959e+06	1.08955e+06	845441	204414	93276.4	2.39145e+06	2.30809e+06	31753.7	5.34057e+06	2.34183e+06	8.38495e+06	2.0104e+06	240137	1.67501e+06	470351	21830.6	138922	1.0439e+06	6.37058e+06	2.41725e+06	1.20465e+06	220291	4.44353e+06	242122	45645.9	3.27063e+06	795826	938718	1.11138e+06	275860	2.73677e+06	3.38375e+06	867272	752165	2.23665e+06	180599	3.3778e+06	599350	93276.4	115107	65491.9
36142	301660	353259	887118	841472	2.14734e+06	13892.2	214337	4.67176e+06	396921	525920	571566	113122	2.7844e+06	478290	246091	273875	2.43709e+06	2.25649e+06	224260	339367	311583	865287	23815.2	127015	21830.6	1.13718e+06	579504	3.01263e+06	448520	127015	494166	99230.2	182584	119076	77399.5	65491.9	39692.1	889102	750180	87322.6	125030	438597	1.5857e+06	27784.5	4.28873e+06	107169	807734	5.57872e+06	2.41923e+06
36143	1.15901e+06	799795	8.09123e+06	690642	2.18306e+06	39692.1	908949	2.58991e+06	232199	928795	458443	232199	4.02081e+06	502105	708504	565612	1.68096e+06	1.78217e+06	950625	541797	11907.6	309598	19846	224260	811703	514012	99230.2	1.82584e+06	341352	49615.1	15876.8	347306	156784	11907.6	482259	113122	35722.9	15876.8	1.03001e+06	2.11757e+06	539812	228229	3.481e+06	188537	1.15901e+06	1.33564e+06	3.22101e+06	783918	5.17188e+06
36144	1.05779e+06	1.27213e+06	192507	666827	4.13393e+06	168691	29769.1	1.70279e+06	119076	857349	343336	69461.1	902995	1.06375e+06	91291.8	246091	2.5522e+06	192507	29769.1	65491.9	101215	2.43908e+06	13892.2	59538.1	57553.5	1.25229e+06	760103	1.17687e+06	158768	198460	107169	174645	851395	176630	113122	115107	494166	33738.3	202430	385013	59538.1	577520	130984	1984.6	1.10146e+06	244106	514012	5.37232e+06	1.28999e+06
36145	45645.9	5.28698e+06	3.30635e+06	1.38327e+06	3.91959e+06	1.11733e+06	1.59959e+06	6.93024e+06	6.47775e+06	656904	2.9908e+06	807734	3.16346e+06	178614	2.67723e+06	5953.81	4.81068e+06	1.01612e+06	75414.9	2.89752e+06	1.46464e+06	643012	25799.8	11907.6	4.47528e+06	1.94491e+06	1.94094e+06	4.86426e+06	1.15901e+06	45645.9	1.05382e+06	807734	2.95706e+06	15876.8	704534	23815.2	45645.9	25799.8	2.18108e+06	3.03644e+06	17861.4	4.37605e+06	2.45297e+06	15876.8	2.71692e+06	206399	847426	17861.4	1.71668e+06
36146	740257	1.87545e+06	2.10566e+06	597366	833533	19846	121061	4.80671e+06	1.65317e+06	240137	4.16767e+06	1.53211e+06	5.45369e+06	859333	924825	567597	3.09995e+06	365167	154799	107169	55568.9	488212	222276	1984.6	17861.4	1.15504e+06	1.30984e+06	464397	508059	2.87569e+06	196476	1.36144e+06	510043	273875	754149	123045	107169	2.22871e+06	716442	704534	873226	547751	736288	561643	714457	748196	259983	394936	1.40311e+06
36147	7.32716e+06	1.26419e+07	1.12269e+07	1.89133e+06	4.45345e+06	25799.8	17861.4	4.78488e+06	1.58173e+06	410813	605304	3.07812e+06	39692.1	2.67326e+06	3.30436e+06	904979	4.19545e+06	7.7082e+06	1.0185e+07	1.13519e+06	325475	1.47456e+06	1.68096e+06	1.83377e+06	8.01978e+06	1.43487e+06	3.91364e+06	605304	1.05382e+06	19846	3.62786e+06	148845	61522.7	1.18878e+06	660873	17861.4	1.01632e+07	1.87743e+06	43661.3	4.03867e+06	202430	2.8876e+06	1.7405e+06	3969.21	1.42495e+06	3.26666e+06	15876.8	105184	787888
36148	1.51227e+06	831549	236168	857349	4.07439e+06	412798	119076	809718	170676	508059	881164	117092	764072	81368.7	55568.9	299675	244106	148845	5953.81	190522	240137	984363	230214	7938.41	5953.81	238152	4.60428e+06	398905	519966	41676.7	1.23045e+06	305629	637058	35722.9	204414	29769.1	23815.2	768042	1.31976e+06	418751	51599.7	315552	2.06002e+06	3969.21	821626	992302	331429	1.52219e+06	1.70279e+06
36149	1.8437e+06	23815.2	2.6685e+07	3.25277e+06	4.08233e+06	0	873226	2.27039e+06	964517	1.15901e+06	85338	643012	101215	972456	19846	1984.6	3.31032e+06	809718	3.73304e+06	17861.4	13892.2	11907.6	506074	7938.41	5953.81	73430.3	11907.6	1.02009e+06	3.68342e+06	5953.81	1.06375e+06	15876.8	1.05263e+07	2.27634e+06	5953.81	1984.6	1.9985e+06	29769.1	3.16544e+06	4.90792e+06	6.92031e+06	1.46722e+07	5.44575e+06	3969.21	297691	37707.5	33738.3	15876.8	31753.7
36150	6.56904e+06	7.69629e+06	781934	1.83774e+06	8.92278e+06	3.30833e+06	569581	9.43481e+06	813687	583473	5.08257e+06	1.30388e+06	414782	85338	144876	1.02406e+06	916887	924825	1.36064e+07	1.05779e+06	128999	1.18084e+06	303644	123045	428674	256014	660873	740257	1.39915e+06	31753.7	357229	176630	138922	1.47853e+06	2.18306e+06	654919	23815.2	7938.41	1.60356e+06	706519	978410	752165	3.60206e+06	468366	470351	555689	1.10741e+06	1.51425e+06	134953
36151	2.21085e+06	4.88212e+06	1.0697e+06	2.3974e+06	3.29643e+06	125030	438597	829564	1.80996e+06	327460	2.41606e+07	136938	6.68216e+06	184568	1.82385e+06	565612	3.3649e+07	1.27015e+06	184568	3.2488e+06	1.36541e+06	1.8437e+06	150830	621181	6.0074e+06	6.90444e+06	775980	408828	8.27778e+06	7.96818e+06	1.15305e+06	17861.4	1.0187e+07	57553.5	234183	7938.41	192507	5.36438e+06	2.72486e+06	686673	130984	716442	216322	291737	1.33365e+06	464397	293721	77399.5	740257
36152	1.52021e+06	2.37756e+06	841472	301660	637058	101215	815672	2.73875e+06	158768	720411	138922	293721	9923.02	182584	87322.6	446536	904979	456459	565612	365167	7938.41	2.81218e+06	5953.81	414782	269906	220291	633089	2.88363e+06	428674	490197	208383	414782	67476.5	117092	206399	17861.4	125030	117092	454474	533858	138922	357229	311583	15876.8	1.27015e+06	69461.1	839487	857349	230214
36153	3.48695e+06	2.80028e+06	3.63381e+06	1.1987e+06	3.00072e+06	512028	345321	4.19744e+06	353259	613243	172661	152814	23815.2	444551	637058	676750	9.28199e+06	819641	1.67302e+06	954594	1.4051e+06	710488	53584.3	13892.2	232199	1.3277e+06	639042	2.3716e+06	1.13916e+06	902995	639042	2.27634e+06	2.1652e+06	23815.2	456459	218306	5953.81	2.58991e+06	2.13146e+06	1.39121e+06	559658	466382	3.25078e+06	214337	7.02748e+06	127015	1.32572e+06	57553.5	1.65198e+07
36154	4.70153e+06	1.13718e+06	1.85164e+06	807734	650950	256014	242122	734303	1.45273e+06	629119	236168	946656	585458	307614	813687	252045	1.26816e+06	194491	15876.8	303644	11907.6	646981	0	442567	1.34358e+06	377075	11907.6	1.74645e+06	581489	111138	194491	59538.1	982379	168691	553704	248075	37707.5	31753.7	232199	696596	65491.9	254029	2.13543e+06	9923.02	1.91713e+06	4.08233e+06	1.93697e+06	1.8179e+06	1.42693e+06
36155	889102	2.2684e+06	214337	1.36541e+06	603319	162737	343336	2.67723e+06	676750	426690	650950	952610	93276.4	1.26816e+06	930779	432644	3.00469e+06	1.42693e+06	1.95483e+06	772011	111138	1.00024e+06	347306	412798	662858	371121	33738.3	1.1471e+06	430659	109153	67476.5	613243	746211	206399	946656	373105	11907.6	1.81393e+06	781934	920856	321506	464397	2.39542e+06	109153	2.0362e+06	1.76828e+06	1.4051e+06	3.36986e+06	1.07962e+06
36156	1.39716e+06	3.74296e+06	8.71836e+06	3.84021e+06	4.02279e+06	29769.1	269906	132968	3.28452e+06	936733	9.24627e+06	140907	35722.9	257998	3.8799e+06	960548	994286	2.27832e+06	190522	4.3701e+06	785903	1.07566e+06	252045	621181	190522	3.69533e+06	506074	3.37383e+06	3.39764e+06	91291.8	1.42693e+06	283798	899025	115107	519966	385013	502105	5.5688e+06	1.63928e+06	843457	3.34803e+06	1.2761e+06	2.48472e+06	174645	3.02057e+06	25799.8	617212	236168	1.39915e+06
36157	593396	1.93499e+06	750180	1.9469e+06	1.41899e+06	188537	426690	6.49561e+06	772011	2.29619e+06	5.03891e+06	289752	45645.9	946656	972456	430659	1.69426e+07	39692.1	369136	79384.1	277845	373105	5953.81	208383	134953	4.50902e+06	29769.1	575535	488212	15876.8	557674	2.06994e+06	19846	762088	81368.7	101215	388982	59538.1	329444	956579	664842	4.62214e+06	67476.5	357229	813687	726365	545766	1.67302e+06	333413
36158	1.46464e+06	706519	537828	571566	1.15901e+06	53584.3	89307.2	6.02724e+06	2.578e+06	224260	4.48917e+06	75414.9	4.9496e+06	426690	285783	768042	6.23761e+06	593396	168691	2.82806e+06	916887	676750	156784	263952	2.37557e+06	365167	373105	3.83028e+06	434628	1.87743e+06	146861	61522.7	3.31826e+06	567597	176630	39692.1	454474	2.98286e+06	563627	1.36739e+06	514012	267921	934748	178614	5.18577e+06	676750	8.18649e+06	27784.5	1.23442e+06
36159	5.37828e+06	4.32048e+06	329444	4.89602e+06	2.79432e+06	436613	1.07169e+06	9.76623e+06	764072	4.4852e+06	6.61667e+06	504089	87322.6	2.34779e+06	6.70994e+06	3.26269e+06	1.11495e+07	3.6735e+06	1.42098e+06	5.81092e+06	891087	25799.8	85338	1.24236e+06	859333	547751	3.67747e+06	7.77965e+06	5.12822e+06	799795	2.96897e+06	311583	4.75313e+06	430659	1.40708e+06	901010	178614	4.0863e+06	2.836e+06	3.35795e+06	897041	2.01636e+06	6.60675e+06	1984.6	3.17537e+06	468366	1.17687e+06	3.77273e+06	619196
36160	2.37557e+06	3.86005e+06	5.25721e+06	1.49044e+06	1.73851e+06	15876.8	311583	7.67248e+06	442567	244106	379059	543781	3.00072e+06	15876.8	629119	9923.02	3.35398e+06	708503	5.90221e+06	226245	1.03993e+06	1.81988e+06	1.37533e+06	1984.6	514012	1.02207e+06	877195	1.58967e+06	1.11733e+06	154799	132968	1.46265e+06	517982	125030	1.12527e+06	1.00421e+06	303644	1.19076e+06	1.59165e+06	676750	694611	1.59959e+06	287768	67476.5	2.77448e+06	809718	587443	87322.6	1.11713e+07
36161	512028	2.45495e+06	1.07308e+07	1.60554e+06	2.06002e+06	208383	154799	5.06074e+06	1.39319e+06	236168	1.66905e+06	1.40311e+06	1.69088e+06	81368.7	938718	261968	2.35969e+06	835518	353259	254029	1.30587e+06	2.15131e+06	23815.2	218306	1.16893e+06	1.49639e+06	2.42915e+06	912918	901010	1.28007e+06	400890	37707.5	2.66929e+06	248075	531874	125030	595381	2.578e+06	1.21458e+06	412798	369136	648965	873226	5953.81	1.84767e+06	833534	208383	97245.6	4.46933e+06
36162	490197	385013	752165	2.04017e+06	3.41153e+06	9923.02	220291	4.95159e+06	121061	432644	15876.8	101215	3.2488e+06	486228	398905	113122	3.73502e+06	456459	25799.8	1.64127e+06	228229	859333	89307.2	103199	1984.6	831549	712473	958564	1.10344e+06	67476.5	105184	248075	1.68493e+06	27784.5	345321	97245.6	23815.2	676750	1.34358e+06	281814	363182	1.26419e+06	2.60182e+06	1984.6	3.25277e+06	230214	214337	2.69311e+06	4.1379e+06
36163	1.03001e+07	1.19731e+07	3.5961e+06	6.15426e+06	3.1456e+06	2.46885e+06	625150	31753.7	2.36763e+06	3.47901e+06	8.28175e+06	1984.6	51599.7	720411	2.49663e+06	17861.4	115107	7.58912e+06	27784.5	7938.41	67476.5	31753.7	136938	7938.41	23815.2	410813	23815.2	0	2.27436e+06	1984.6	2.20093e+06	19846	2.58197e+06	809718	446536	2.51846e+06	5.7752e+06	7.91261e+06	563627	1.94888e+06	829564	861318	25799.8	1984.6	3969.21	837503	3969.21	7938.41	11907.6
36164	944671	819641	4.62611e+06	541797	2.69311e+06	49615.1	373105	5.543e+06	7.9662e+06	1.30587e+06	6.81314e+06	926810	926810	7.10687e+06	1.04589e+06	728350	1.53608e+06	2.03223e+06	1.9846e+06	3.42741e+06	144876	498136	156784	152814	8.08131e+06	281814	1.01413e+06	561643	1.01016e+06	67476.5	910933	123045	1.63928e+06	581489	484243	35722.9	3.51275e+06	3.35795e+06	920856	1.00024e+06	791857	317537	1.18282e+06	7938.41	1.23045e+06	1.1729e+06	250060	210368	1.81194e+06
36165	678735	4.09424e+06	1.80996e+06	783919	1.39319e+06	379059	1.13718e+06	19846	103199	730334	1.4825e+06	3969.21	591412	105184	101215	11907.6	2.87768e+06	150830	1.32968e+06	327460	1.34358e+06	220291	29769.1	5953.81	13892.2	563628	17861.4	107169	192507	39692.1	777965	434628	97245.6	83353.4	127015	21830.6	136938	2.30413e+06	508059	21830.6	33738.3	605304	541797	311583	537828	615227	67476.5	462413	6.12052e+06
36166	2.70303e+06	3.13766e+06	1.73454e+06	321506	762088	1.51028e+06	1.804e+06	3.16346e+06	5.33858e+06	639042	4.1121e+06	371121	43661.3	974440	301660	3969.21	1.09352e+06	1.5599e+06	196476	1.73256e+06	450505	1.17687e+06	93276.4	269906	15876.8	77399.5	2.20688e+06	706519	335398	13892.2	375090	922841	748196	128999	569581	113122	347306	285783	254029	1.56585e+06	746211	339367	466382	682704	893072	101215	611258	644996	6.23364e+06
36167	6.55316e+06	1.65714e+06	2.63754e+06	722396	4.41574e+06	652935	827580	1.19473e+06	279829	400890	4.18354e+06	178614	15876.8	541797	327460	1.00619e+06	240137	1.83179e+06	1.36342e+06	7938.41	577520	547751	615227	35722.9	2.20291e+06	232199	261968	208383	583473	1.25824e+06	2.16123e+06	73430.3	375090	1.00619e+06	246091	327460	1.62936e+06	1.38922e+06	1.29396e+06	690642	1.05382e+06	674765	488212	1.18282e+06	1.04192e+06	7938.41	31753.7	9923.02	65491.9
36168	3.70129e+06	3.55244e+06	309598	1.31182e+06	2.0243e+06	29769.1	970471	559658	958564	136938	3.47901e+06	488212	33738.3	895056	2.7844e+06	1.8437e+06	1.67699e+06	1.81988e+06	1.88736e+06	2.08979e+06	1.02802e+06	1.17885e+06	682704	321506	637058	893072	1.26419e+06	2.34183e+06	962533	79384.1	817657	140907	3.45321e+06	950625	754149	615227	154799	1.70874e+06	801780	1.54601e+06	877195	351275	1.84171e+06	7938.41	3.65366e+06	319521	1.22649e+06	5.36041e+06	2.9908e+06
36169	303644	263952	2.6554e+06	3.03843e+06	2.1275e+06	31753.7	109153	1.96873e+06	69461.1	1.48051e+06	73430.3	180599	27784.5	341352	383029	19846	4.27087e+06	1.72065e+06	65491.9	613243	19846	164722	17861.4	19846	81368.7	2.25848e+06	527905	2.191e+06	1.61547e+06	63507.3	468366	204414	551720	347306	87322.6	11907.6	180599	1.13321e+06	1.2761e+06	130984	833534	371121	3.27063e+06	146861	5.21157e+06	373105	573550	140907	1.42891e+07
36170	3.81044e+06	5.22943e+06	1.1856e+07	2.62563e+06	1.33147e+07	5953.81	369136	732319	2.37557e+06	2.32596e+06	1.71132e+07	1.06573e+06	73430.3	609273	986348	371121	1.8437e+06	9.20856e+06	91291.8	4.28674e+06	1.22053e+06	740257	720411	190522	9923.02	3.60801e+06	730334	13892.2	1.08359e+06	2.69311e+06	5.46957e+06	132968	1.22053e+06	3.47901e+06	99230.2	61522.7	130984	1.83635e+07	3.55839e+06	1.46662e+06	952610	2.0759e+06	240137	1.90522e+06	4.91785e+06	287768	37707.5	21830.6	33738.3
36171	4.61023e+06	4.03867e+06	3.89379e+06	1.84965e+06	4.97143e+06	17861.4	19846	27784.5	17861.4	1.2503e+06	678734	853380	6.15227e+06	85338	3.45916e+06	15876.8	1.22252e+06	442567	3.95532e+06	27784.5	17861.4	23815.2	646981	1.15504e+07	966502	216322	13892.2	547751	45645.9	41676.7	396921	7.83522e+06	29769.1	1.15702e+06	9923.02	367152	454474	41676.7	69461.1	1.53211e+06	460428	9.83173e+06	1.35886e+07	1.75637e+06	31753.7	760103	646981	15876.8	79384.1
36172	4.14782e+06	1.44479e+06	1.42296e+07	1.79805e+06	3.76281e+06	341352	7938.41	1.8437e+06	2.79035e+06	523935	283798	565612	33738.3	1.30587e+06	3.29841e+06	525920	2.13742e+06	4.03668e+06	25799.8	1.24435e+06	579504	1.25625e+06	75414.9	361198	1.31778e+06	1.06573e+06	502105	3.05034e+06	228229	77399.5	1.43685e+06	43661.3	3.82235e+06	772011	383028	224260	1.17231e+07	5.41201e+06	1.70081e+06	3.01461e+06	906964	1.06176e+06	1.83576e+06	801780	7.29739e+06	75414.9	950625	9923.02	5.82481e+06
36173	1.77424e+06	1.7663e+06	4.38994e+06	3.39764e+06	3.10194e+06	25799.8	220291	1.01294e+07	2.40534e+06	1.06375e+06	1.60554e+06	138922	79384.1	47630.5	476305	432644	4.96151e+06	2.2942e+06	901010	3.55244e+06	998256	589427	5953.81	73430.3	1.26915e+07	569581	45645.9	2.80226e+06	4.3185e+06	430659	265937	617212	5.47751e+06	57553.5	720411	29769.1	91291.8	7.99398e+06	2.25848e+06	2.836e+06	2.30016e+06	2.57205e+06	4.78488e+06	41676.7	643012	1.23442e+06	359213	3.52664e+06	1.59205e+07
36174	4.00493e+06	1.42356e+07	7.8114e+06	1.8953e+06	982379	29769.1	781934	3.07217e+06	1.3277e+06	2.86974e+06	1.20446e+07	2.89752e+06	4.11607e+06	514012	881164	9923.02	527905	95261	9.09941e+06	1.13519e+06	855364	851395	269906	53584.3	6.10266e+06	67476.5	192507	813688	4.10614e+06	440582	1.02009e+06	519966	333413	732319	263952	61522.7	851395	3.29047e+06	1.13122e+06	1.72065e+06	595381	273875	2.81814e+06	186553	440582	3.40161e+06	1.59364e+06	2.61968e+06	1.28979e+07
36175	27784.5	2.63754e+06	6.07884e+06	452490	720411	210368	1.33167e+06	3.73502e+06	7.73003e+06	444551	5.06272e+06	154799	6.17212e+06	2.7328e+06	27784.5	15876.8	3.22498e+06	2.24062e+06	35722.9	720411	611258	5953.81	0	7938.41	9.81585e+06	232199	2.24856e+06	31753.7	583473	21830.6	597366	2.43114e+06	3.84021e+06	65491.9	178614	196476	2.85386e+06	1.4309e+06	214337	708504	269906	2.03223e+06	2.5522e+06	11907.6	347306	2.93721e+06	1984.6	160753	57553.5
36176	464397	240137	69461.1	168691	964517	27784.5	1.03199e+06	105184	37707.5	385013	15876.8	7938.41	146861	170676	43661.3	1984.6	3.18926e+06	61522.7	79384.1	3.00072e+06	35722.9	69461.1	9923.02	15876.8	73430.3	1.26618e+06	57553.5	7.74591e+06	972456	15876.8	136938	43661.3	41676.7	5953.81	128999	3969.21	3969.21	4.99128e+06	438597	236168	315552	492182	128999	15876.8	293721	146861	1.50036e+06	35722.9	79384.1
36177	5.41797e+06	5.7355e+06	67476.5	97245.6	379059	809718	216322	2.83997e+06	47630.5	766057	472336	240137	611258	15876.8	232199	1984.6	1.35945e+06	115107	45645.9	1.54005e+06	1.51028e+06	13892.2	450505	1.37533e+06	426690	67476.5	3.45718e+06	174645	877195	69461.1	724380	6.62064e+06	3.69533e+06	0	224260	748196	5953.81	3.02454e+06	349290	33738.3	1.12924e+06	212353	4.87419e+06	21830.6	105184	420736	3969.21	7.3609e+06	39692.1
36178	2.42122e+06	363183	1.7147e+06	1.76431e+06	2.15925e+06	132968	1.31976e+06	353259	371121	138922	958564	603320	964517	4.26293e+06	702550	228229	1.87942e+06	355244	2.12551e+06	196476	240137	297691	113122	27784.5	29769.1	831549	248075	259983	1.12725e+06	7938.42	117092	339367	234183	27784.5	408828	51599.7	53584.3	172661	1.29198e+06	1.30984e+06	607289	371121	752165	5953.81	910933	1.69088e+06	521951	17861.4	3.59412e+06
36179	2.66135e+06	5.87046e+06	13892.2	664842	11907.6	115107	472336	3969.21	1.04986e+06	172661	11907.6	440582	4.7829e+06	7938.42	1984.6	603320	4.95754e+06	9923.02	11907.6	17861.4	1984.6	1.77027e+06	134953	1984.6	1.22649e+06	0	9923.02	83353.4	15876.8	23815.2	940702	287768	9923.02	1984.6	224260	1.07764e+06	4.21728e+06	7938.42	7938.42	1.10939e+06	5953.81	1.02604e+06	214337	1984.6	1984.6	5953.81	512028	7938.42	27784.5
36180	9.84165e+06	6.64644e+06	4.99525e+06	908948	992302	206399	2.03223e+06	6.32493e+06	460428	182584	128999	498136	3.17537e+06	1.19275e+06	1.63134e+06	1.50235e+06	2.0501e+06	621181	57553.5	1.9211e+06	31753.7	7.55737e+06	2.26642e+06	4.64596e+06	865287	646981	1.12725e+06	2.76455e+06	1.35152e+06	1.27213e+06	684688	3.17735e+06	2.15925e+06	2.81417e+06	6.39836e+06	2.64151e+06	1.24633e+06	4.4852e+06	3.82235e+06	1.48845e+06	224260	613243	1.23442e+06	1984.6	682704	1.62341e+06	1.00024e+06	33738.3	2.59785e+06
36181	2.29123e+07	45645.9	121061	27784.5	1.1209e+07	5.80894e+06	13892.2	43661.3	9923.02	43661.3	23815.2	7938.42	6.70995e+06	37707.5	19846	7938.42	13892.2	15876.8	105184	91291.8	5953.81	9923.02	1984.6	9923.02	1.44678e+06	25799.8	29769.1	0	9.38916e+06	9923.02	21830.6	3969.21	7938.42	6.98779e+06	5953.81	33738.3	31753.7	71445.7	41676.7	3.84815e+06	3969.21	17861.4	1.80599e+06	7938.42	9923.02	13892.2	7938.42	17861.4	47630.5
36182	1.47059e+06	611258	4.16568e+06	865287	2.39939e+06	186553	87322.6	4.56657e+06	515997	944671	33738.3	944671	11907.6	1.68096e+06	1.35747e+06	349290	2.14734e+06	337383	138922	980394	200445	1.44876e+06	5953.81	228229	128999	748196	490197	551720	787888	5953.81	345321	204414	525920	712473	95261	31753.7	85338	1.8695e+06	1.5083e+06	847426	396921	448520	1.4825e+06	1.36541e+06	472336	343336	361198	9923.02	569581
36183	2.55617e+06	3.12178e+06	6.68415e+06	1.28007e+06	4.24705e+06	1.33365e+06	238152	2.1652e+06	2.76852e+06	1.87545e+06	1.4051e+06	327460	35722.9	95261	109153	333413	3.11781e+06	541797	5.79107e+06	768042	881164	1984.6	5953.81	49615.1	113122	343336	1.36541e+06	1984.6	756134	27784.5	390967	1.59562e+06	238152	156784	5953.81	226245	1.29198e+06	15876.8	567597	545766	281814	212353	1.02009e+06	710488	714457	420736	3969.21	371121	13892.2
36184	853380	3.03446e+06	1.23244e+06	1.22847e+06	1.86553e+06	178614	337383	2.95111e+06	1.55593e+06	428674	3.55443e+06	11907.6	3.51473e+06	136938	1.06772e+06	248075	434628	1.05184e+06	166707	2.03025e+06	464397	263952	27784.5	375090	1.13916e+06	960548	1.92705e+06	1.90125e+06	750180	1.43288e+06	462413	480274	3.24681e+06	127015	313567	81368.7	345321	1.37731e+06	1.33961e+06	1.33564e+06	289752	1.30984e+06	2.52839e+06	1984.6	2.98286e+06	138922	424705	31753.7	4.59634e+06
36185	625150	547751	2.46488e+06	877195	2.54823e+06	15876.8	696596	2.89355e+06	841472	367152	4.01882e+06	371121	1.05779e+06	1.52418e+06	210368	5953.81	4.39987e+06	613243	1.23442e+06	4.67573e+06	2.95904e+06	1.23045e+06	55568.9	13892.2	107169	906964	1984.6	2.57602e+06	674765	549735	533858	168691	257998	400890	559658	61522.7	103199	1.99869e+07	1.58967e+06	1.3019e+06	1.20862e+06	1.48448e+06	2.41129e+06	464397	1.14313e+06	210368	291737	13892.2	77399.5
36186	3.23093e+06	5.24729e+06	561643	1.78813e+06	982379	480274	724380	3.60801e+06	982379	4.63206e+06	5.9042e+06	1.00421e+06	7.31128e+06	238152	1.68691e+06	51599.7	3.84021e+06	136938	67476.5	9.4229e+06	3.78067e+06	15876.8	13892.2	9923.02	345321	269906	4.85037e+06	476305	1.24435e+06	35722.9	256014	744226	1.71867e+06	192507	386998	1.0439e+06	3.05629e+06	3.54053e+06	388982	795826	386998	408828	2.17711e+06	619196	2.93721e+06	678734	232199	63507.3	67476.5
36187	525920	4.33041e+06	416767	311583	629119	43661.3	2.11956e+06	1.0181e+06	71445.7	428674	162737	230214	2.1652e+06	31753.7	31753.7	1.03001e+06	3.50679e+06	377075	347306	21830.6	7938.41	553704	11907.6	5.58864e+06	160753	809718	87322.6	829564	938717	9923.02	1.76431e+06	1.10781e+07	9923.02	9923.02	506074	33738.3	17861.4	212353	309598	783918	571566	430659	1.17885e+06	222276	99230.2	31753.7	17861.4	1.67897e+06	51599.7
36188	523935	1.0697e+06	494166	1.38922e+06	349290	117092	154799	49615.1	212353	1.1729e+06	95261	478289	257998	47630.5	71445.7	162737	2.1017e+06	4.07439e+06	515997	1.99056e+06	579504	128999	29769.1	128999	7938.41	797811	279829	273875	3.00072e+06	41676.7	508059	950625	299675	21830.6	291737	15876.8	29769.1	2.76455e+06	1.28404e+06	174645	1.42098e+06	353259	3.04041e+06	404859	265937	202430	77399.5	261968	19846
36189	9.66899e+06	1.47416e+07	758119	1.70676e+06	773995	635073	486228	351275	35722.9	480274	1.77265e+07	275860	3.62786e+06	73430.3	1.77424e+06	563627	2.90744e+06	69461.1	2.66135e+06	1.15167e+07	797811	236168	843457	21830.6	25799.8	142891	2.40335e+06	1.36104e+07	202430	15876.8	988333	1.83933e+07	5.7494e+06	261968	156784	865287	39692.1	5.12623e+06	2.09971e+06	2.28229e+06	762088	529889	1.82385e+06	5953.81	27784.4	77399.5	6.20982e+06	1.59364e+06	31753.7
36190	1.33564e+06	2.08582e+07	8.67669e+06	2.63913e+07	261968	11907.6	0	1.25804e+07	1.18481e+06	404859	305629	335398	73430.3	432644	1.16298e+06	2.28626e+06	551720	23815.2	375090	29769.1	1.80004e+06	2.3974e+06	970471	1.27015e+06	37707.5	756134	23815.2	341352	2.35572e+06	3969.21	1.53211e+06	2.30016e+06	2.21045e+07	111138	1984.6	1.02802e+06	41676.7	97245.6	23815.2	17861.4	17861.4	3.80449e+06	107169	257998	51599.7	1.14909e+06	13892.2	89307.2	87322.6
36191	3.92555e+06	4.20736e+06	1.51425e+06	891087	4.769e+06	123045	1.00024e+06	3.02851e+06	1.13122e+06	587443	5.77917e+06	573550	2.04414e+06	2.45495e+06	4.68763e+06	1.77225e+06	3.6477e+06	3.00072e+06	2.74272e+06	1.7782e+06	2.67128e+06	371121	9923.02	484243	512028	960548	2.30412e+06	2.22276e+06	1.57776e+06	55568.9	43661.3	341352	3.10392e+06	246091	690642	190522	885133	3.39963e+06	871241	2.22077e+06	208383	337383	791857	3969.21	2.45495e+06	3.37184e+06	859333	41676.7	7.41845e+06
36192	202430	2.28825e+06	99230.2	668811	1.25625e+06	95261	410813	946656	158768	132968	2.34977e+06	63507.3	9.68288e+06	265937	33738.3	200445	4.64397e+06	1.29793e+06	297691	1.7663e+06	2.97492e+06	835518	134953	283798	369136	252045	2.0243e+06	837503	1.08756e+06	5.4914e+06	186553	996271	1.29793e+06	127015	672781	11907.6	37707.5	1.05244e+07	500120	643012	377075	962533	543781	39692.1	208383	954594	83353.4	61522.7	87322.6
36193	4.8464e+06	1.89014e+07	3.15354e+06	2.17195e+07	41676.7	635073	1.20862e+06	6.02526e+06	1.80599e+06	4.47925e+06	25799.8	202430	3.66159e+06	3.48298e+06	5.79703e+06	1.4051e+06	47630.5	11907.6	3.66556e+06	21830.6	678734	1.43685e+06	105184	5953.81	35722.9	148845	4.31056e+06	9923.02	3.55839e+06	1984.6	5953.81	11907.6	29769.1	7938.41	754149	922841	11907.6	25799.8	758119	3.16941e+06	9923.02	57553.5	4.75908e+06	589427	9923.02	1.7782e+06	283798	81368.7	71445.7
36194	1.18243e+07	1.05442e+07	188537	2.56411e+06	3.23689e+06	11907.6	13892.2	3.52863e+06	39692.1	589427	43661.3	127015	2.41923e+06	3.02851e+06	184568	3.69335e+06	1.51822e+06	934748	1.01413e+06	1.04192e+06	952610	3.04637e+06	0	1.3019e+06	2.96698e+06	17861.4	5.76527e+06	446536	619196	67476.5	746211	3.27261e+06	4.1121e+06	1.01016e+06	863303	259983	3.32024e+06	69461.1	476305	811703	1.95285e+06	1.03795e+06	1.99453e+06	341352	883149	2.57602e+06	309598	85338	8.4425e+06
36195	5.17585e+06	5.03692e+06	6.10067e+06	5.42988e+06	5.41201e+06	95261	2.05803e+06	33738.3	508059	375090	61522.7	3.74892e+06	4.8722e+06	1.3019e+06	224260	27784.5	4.4336e+06	2.48274e+06	33738.3	1.86354e+06	11907.6	29769.1	9923.02	236168	5.62834e+06	607289	4.48322e+06	188537	1.00024e+06	1.7405e+06	2.43908e+06	7.94437e+06	1.62341e+06	692627	1.10939e+06	1.15305e+06	29769.1	23815.2	1.47059e+06	1.59562e+06	27784.5	938718	2.04414e+06	7938.41	184568	531874	783918	3.6477e+06	1.67897e+06
36196	3.45321e+06	1.34556e+06	3.7251e+06	113122	643012	99230.2	1.9846e+06	1.04192e+06	65491.9	234183	11907.6	440582	1.74447e+06	119076	63507.3	5953.81	365167	144876	17861.4	329444	111138	1.47456e+06	43661.3	772011	113122	214337	2.07391e+06	436613	79384.1	3969.21	109153	140907	53584.3	63507.3	512028	349290	5953.81	361198	510043	250060	238152	545766	799795	293721	768042	111138	1.09352e+06	670796	2.94912e+06
36197	2.11162e+06	3.92158e+06	3.60206e+06	4.6539e+06	2.35771e+06	200445	575535	2.80821e+06	1.60554e+06	468366	1.49639e+06	81368.8	6.73971e+06	130984	559658	1.16496e+06	920856	644996	4.67176e+06	49615.1	456459	831549	85338	742242	7938.41	4.59237e+06	1.48448e+06	893072	1.18282e+06	944671	53584.3	748196	2.97889e+06	15876.8	785903	3.56435e+06	6.53332e+06	41676.7	29769.1	2.43312e+06	1.20069e+06	2.91538e+06	1.81194e+06	3969.21	396921	21830.6	0	33738.3	35722.9
36198	43661.3	250060	2.83997e+06	1.42296e+06	1.02604e+06	5953.81	29769.1	2.09971e+06	138922	4.7829e+06	1.52418e+06	17861.4	1.28404e+06	25799.8	41676.7	43661.3	5.08852e+06	1.15305e+06	35722.9	2.47083e+06	383029	67476.5	63507.3	27784.5	25799.8	9.87539e+06	71445.7	13892.2	3.2865e+06	811703	248075	97245.6	539812	309598	95261	9923.02	3969.21	373106	6.28722e+06	172661	1.16099e+07	1.11138e+06	4.30857e+06	27784.5	3969.21	75414.9	1984.6	69461.1	39692.1
36199	1.4567e+06	4.33437e+06	152814	6.13838e+06	89307.2	841472	1.60356e+06	1.6373e+06	956579	35722.9	7.69232e+06	3969.21	5.75932e+06	559658	2.96897e+06	267922	2.99278e+06	8.04558e+06	515997	6.19395e+06	319521	4.48124e+06	21830.6	454474	4.7313e+06	83353.4	57553.5	9923.02	41676.7	0	1.31579e+06	514012	1.27412e+06	123045	408828	218306	617212	7938.41	51599.7	1.73454e+06	45645.9	2.69509e+06	99230.2	23815.2	3969.21	361198	158768	5.88038e+06	29769.1
36200	2.99278e+06	1.39518e+06	1.76034e+06	934748	2.57998e+06	121061	303644	2.48671e+06	4.99922e+06	1.57181e+06	8.11901e+06	1.22847e+06	5.45369e+06	942687	785903	202430	3.42146e+06	3.59213e+06	5.97564e+06	1.33564e+06	476305	2.57006e+06	3969.21	85338	188537	1.10145e+06	1.08955e+06	226245	2.21879e+06	1.03795e+06	2.77448e+06	1.53211e+06	396921	142891	478289	430659	184568	2.19894e+06	2.00445e+06	1.13718e+06	1.87148e+06	2.89752e+06	4.72137e+06	418751	392952	2.12948e+06	75414.9	5.99152e+06	9.68883e+06
36201	115107	61522.7	33738.3	7.03939e+06	9.27604e+06	7938.41	1.26657e+07	39692.1	67476.5	9.41297e+06	299675	6.78734e+06	1.06156e+07	61522.7	756134	53584.3	105184	7938.41	57553.5	35722.9	41676.7	9923.02	23815.2	3969.21	17861.4	484243	47630.5	33738.3	37707.5	21830.6	113122	160753	27784.5	43661.3	11907.6	1.12051e+07	61522.7	45645.9	19846	4.92976e+06	2.47877e+06	1.29992e+07	2.45297e+06	3.94142e+06	37707.5	3.45916e+06	13892.2	9923.02	142891
36202	2.65143e+06	3.14361e+06	770026	3.23093e+06	426690	25799.8	607289	1.05779e+06	365167	2.48075e+06	184568	283798	5.97763e+06	37707.5	53584.3	3.1833e+06	3.98508e+06	474320	3.20712e+06	2.6812e+06	2.28626e+06	1.8814e+06	514012	13892.2	17861.4	807734	1.96277e+06	65491.9	1.43487e+06	313567	579504	1.21815e+07	9.32962e+06	13892.2	440582	25799.8	37707.5	2.29023e+06	176630	180599	1.57181e+06	1.57181e+06	69461.1	13892.2	196476	113122	53584.3	327460	117092
36203	2.449e+06	3.85807e+06	2.77448e+06	1.49143e+07	3969.21	668811	357229	1.10939e+06	13892.2	3.75487e+06	25799.8	9923.02	37707.5	3969.21	9923.02	117092	19846	1.52814e+06	5953.81	35722.9	4.02081e+06	305629	39692.1	0	1.15504e+06	3969.21	1984.6	19846	2.1136e+06	1984.6	13892.2	3.03446e+06	17861.4	5953.81	396921	779949	627135	13892.2	9923.02	1984.6	1984.6	8.26389e+06	130984	134953	15876.8	9923.02	0	7938.41	19846
36205	2.24657e+06	1.08161e+06	301660	119076	43661.3	11907.6	452490	752165	109153	67476.5	111138	208383	738273	156784	107169	138922	4.27484e+06	214337	2.46885e+06	3.05232e+06	960548	275860	132968	5.31477e+06	37707.5	285783	1.04192e+06	285783	115107	13892.2	136938	265937	817657	87322.6	162737	119076	1984.6	7.84315e+06	186553	53584.3	99230.2	1.22053e+06	194491	59538.1	170676	202430	210368	109153	136938
36206	158768	510043	668811	452490	682704	15876.8	49615.1	248075	1.12527e+06	63507.3	2.35572e+06	246091	3.51473e+06	69461.1	720411	79384.2	1.44281e+06	355244	37707.5	545766	27784.5	3969.21	3969.21	67476.5	710488	519966	357229	1.78416e+06	224260	2.57602e+06	128999	5953.81	801780	19846	113122	9923.02	329444	1.32572e+06	772011	152814	117092	593397	853380	45645.9	934748	63507.3	772011	130984	1.14115e+06
36207	1.37533e+06	712473	2.22871e+06	130984	3.66755e+06	11907.6	2.30214e+06	3.02057e+06	595381	462413	200445	728350	6.31501e+06	178614	279829	109153	1.59622e+07	377075	603320	1.15305e+06	7.01557e+06	1.70874e+06	111138	353259	383029	486228	510043	462413	460428	184568	2.03223e+06	440582	772011	87322.6	337383	121061	240137	7.65263e+06	569581	474320	67476.5	263952	2.30214e+06	3969.21	819641	519966	138922	45645.9	3.56812e+07
36208	259983	944671	138922	660873	379059	0	311583	117092	113122	79384.1	275860	31753.7	1.16496e+06	204414	117092	214337	736288	482259	512028	347306	39692.1	5953.81	17861.4	43661.3	77399.5	190522	123045	835518	674765	9923.02	232199	55568.9	466382	5953.81	152814	11907.6	172661	174645	305629	285783	256014	230214	875210	188537	504089	51599.7	1.10344e+06	2.65143e+06	1.52418e+06
36209	1.50433e+06	7.66057e+06	4.4078e+06	1.96873e+06	5.69978e+06	398905	1.01413e+06	3.11384e+06	144876	1.54402e+06	9.925e+06	99230.2	6.63651e+06	3.39963e+06	3.55443e+06	450505	1.8556e+06	325475	3.17537e+06	1.62142e+06	111138	615227	708504	13892.2	97245.6	21830.6	3.51672e+06	454474	21830.6	15876.8	1.85759e+06	329444	3.03644e+06	353259	609273	5953.81	115107	21830.6	19846	1.03795e+06	17861.4	3.66358e+06	5.7871e+06	0	4.37208e+06	3.73105e+06	160753	21830.6	107169
36210	1.14313e+06	2.30611e+06	877195	807734	805749	15876.8	331429	1.87347e+06	817657	629119	6.83497e+06	976425	2.91935e+06	490197	361198	67476.5	1.10344e+06	313567	621181	1.93102e+06	91291.8	236168	31753.7	156784	105184	535843	515997	700565	1.22053e+06	252045	750180	220291	287768	29769.1	506074	89307.2	53584.3	3.32223e+06	323490	819641	627135	434628	2.17711e+06	1.7524e+06	113122	428674	456459	887118	8.71241e+06
36211	1.68294e+06	1.68294e+06	2.81218e+06	639042	1.65913e+06	119076	339367	105184	2.30809e+06	263952	212353	1.20862e+06	1.05898e+07	325475	41676.7	291737	2.24856e+06	27784.4	2.78241e+06	61522.7	263952	5.02899e+06	986348	422721	15876.8	27784.4	8.77989e+06	29769.1	206399	11907.6	488212	1.08161e+06	97245.6	67476.5	662858	1.41899e+06	327460	754149	23815.2	605304	21830.6	2.578e+06	2.02033e+06	3969.21	43661.3	1.27412e+06	140907	11907.6	168691
[truncated: 1,224 more columns]

## Sheet: Supplementary Table 3
	Supplementary Table 3: Taxonomical annotation of the metagenomic species (MGS).
	Kingdom	Phylum	Class	Order	Family	Genus	Species	Subspecies	Name (MGS)
MGS.hg0001	Bacteria	Bacteroidetes	Bacteroidia	Bacteroidales	Bacteroidaceae	Bacteroides	Bacteroides vulgatus	unclassified	Bacteroides vulgatus
MGS.hg0002	Bacteria	Bacteroidetes	Bacteroidia	Bacteroidales	Bacteroidaceae	Bacteroides	Bacteroides uniformis	unclassified	Bacteroides uniformis
MGS.hg0003	Bacteria	Firmicutes	Clostridia	Clostridiales	Lachnospiraceae	Roseburia	[Eubacterium] rectale	unclassified	[Eubacterium] rectale
MGS.hg0004	Bacteria	Firmicutes	Clostridia	Clostridiales	Ruminococcaceae	Ruminococcus	Blautia wexlerae	unclassified	Blautia wexlerae
MGS.hg0005	Bacteria	Firmicutes	Clostridia	Clostridiales	Lachnospiraceae	Blautia	Fusicatenibacter saccharivorans	unclassified	Fusicatenibacter saccharivorans
MGS.hg0006	Bacteria	Bacteroidetes	Bacteroidia	Bacteroidales	Bacteroidaceae	Bacteroides	Bacteroides ovatus	unclassified	Bacteroides ovatus
MGS.hg0007	Bacteria	Bacteroidetes	Bacteroidia	Bacteroidales	Tannerellaceae	Parabacteroides	Parabacteroides distasonis	unclassified	Parabacteroides distasonis
MGS.hg0008	Bacteria	Bacteroidetes	Bacteroidia	Bacteroidales	Rikenellaceae	Alistipes	Alistipes putredinis	unclassified	Alistipes putredinis
MGS.hg0009	Bacteria	Firmicutes	Clostridia	Clostridiales	Ruminococcaceae	Faecalibacterium	Faecalibacterium prausnitzii	unclassified	Faecalibacterium prausnitzii
MGS.hg0010	Bacteria	Firmicutes	Clostridia	Clostridiales	Lachnospiraceae	Anaerostipes	Anaerostipes hadrus	unclassified	Anaerostipes hadrus
MGS.hg0011	Bacteria	Firmicutes	Clostridia	Clostridiales	Lachnospiraceae	Roseburia	Roseburia faecis	unclassified	Roseburia faecis
MGS.hg0012	Bacteria	Firmicutes	Clostridia	Clostridiales	Eubacteriaceae	Eubacterium	unclassified	unclassified	Eubacterium sp.
MGS.hg0013	Bacteria	Firmicutes	Clostridia	Clostridiales	Ruminococcaceae	Ruminococcus	Ruminococcus bromii	unclassified	Ruminococcus bromii
MGS.hg0014	Bacteria	Firmicutes	Clostridia	Clostridiales	Clostridiaceae	Clostridium	Clostridium sp. AF34-10BH	unclassified	Clostridium sp. AF34-10BH
MGS.hg0015	Bacteria	Firmicutes	Clostridia	Clostridiales	Ruminococcaceae	Faecalibacterium	Faecalibacterium prausnitzii	unclassified	Faecalibacterium prausnitzii
MGS.hg0016	Bacteria	Bacteroidetes	Bacteroidia	Bacteroidales	Tannerellaceae	Parabacteroides	Parabacteroides merdae	unclassified	Parabacteroides merdae
MGS.hg0017	Bacteria	Firmicutes	Clostridia	Clostridiales	Ruminococcaceae	Subdoligranulum	Subdoligranulum sp. APC924/74	unclassified	Subdoligranulum sp. APC924/74
MGS.hg0018	Bacteria	Firmicutes	Clostridia	Clostridiales	Ruminococcaceae	Faecalibacterium	Faecalibacterium prausnitzii	unclassified	Faecalibacterium prausnitzii
MGS.hg0019	Bacteria	Bacteroidetes	Bacteroidia	Bacteroidales	Bacteroidaceae	Bacteroides	Bacteroides dorei	unclassified	Bacteroides dorei
MGS.hg0020	Bacteria	Actinobacteria	Coriobacteriia	Coriobacteriales	Coriobacteriaceae	Collinsella	Collinsella aerofaciens	unclassified	Collinsella aerofaciens
MGS.hg0021	Bacteria	Actinobacteria	Actinobacteria	Bifidobacteriales	Bifidobacteriaceae	Bifidobacterium	Bifidobacterium longum	Bifidobacterium longum subsp. longum	Bifidobacterium longum subsp. longum
MGS.hg0022	Bacteria	Bacteroidetes	Bacteroidia	Bacteroidales	Rikenellaceae	Alistipes	Alistipes sp. AF14-19	unclassified	Alistipes sp. AF14-19
MGS.hg0023	Bacteria	Bacteroidetes	Bacteroidia	Bacteroidales	Bacteroidaceae	Bacteroides	Bacteroides xylanisolvens	unclassified	Bacteroides xylanisolvens
MGS.hg0024	Bacteria	Bacteroidetes	Bacteroidia	Bacteroidales	Bacteroidaceae	Bacteroides	Bacteroides caccae	unclassified	Bacteroides caccae
MGS.hg0025	Bacteria	Firmicutes	Clostridia	Clostridiales	Ruminococcaceae	Ruminococcus	Ruminococcus bicirculans	unclassified	Ruminococcus bicirculans
MGS.hg0026	Bacteria	Firmicutes	Clostridia	Clostridiales	Lachnospiraceae	Dorea	Dorea longicatena	unclassified	Dorea longicatena
MGS.hg0027	Bacteria	Bacteroidetes	Bacteroidia	Bacteroidales	Barnesiellaceae	Barnesiella	Barnesiella intestinihominis	unclassified	Barnesiella intestinihominis
MGS.hg0028	Bacteria	Firmicutes	Clostridia	Clostridiales	Ruminococcaceae	Oscillibacter	Ruminococcaceae bacterium TF06-43	unclassified	Ruminococcaceae bacterium TF06-43
MGS.hg0029	Bacteria	Firmicutes	Clostridia	Clostridiales	Eubacteriaceae	Eubacterium	[Eubacterium] hallii	unclassified	[Eubacterium] hallii
MGS.hg0030	Bacteria	Firmicutes	Clostridia	Clostridiales	Ruminococcaceae	Faecalibacterium	Faecalibacterium prausnitzii	unclassified	Faecalibacterium prausnitzii
MGS.hg0031	Bacteria	Firmicutes	Clostridia	Clostridiales	Ruminococcaceae	Ruminococcus	Blautia massiliensis	unclassified	Blautia massiliensis
MGS.hg0032	Bacteria	Bacteroidetes	Bacteroidia	Bacteroidales	Rikenellaceae	Alistipes	Alistipes finegoldii	unclassified	Alistipes finegoldii
MGS.hg0033	Bacteria	Firmicutes	Clostridia	Clostridiales	Ruminococcaceae	Gemmiger	Gemmiger formicilis	unclassified	Gemmiger formicilis
MGS.hg0034	Bacteria	Firmicutes	Clostridia	Clostridiales	Lachnospiraceae	Roseburia	Roseburia inulinivorans	unclassified	Roseburia inulinivorans
MGS.hg0035	Bacteria	Bacteroidetes	Bacteroidia	Bacteroidales	Odoribacteraceae	Odoribacter	Odoribacter splanchnicus	unclassified	Odoribacter splanchnicus
MGS.hg0036	Bacteria	Bacteroidetes	Bacteroidia	Bacteroidales	Bacteroidaceae	Bacteroides	Bacteroides thetaiotaomicron	unclassified	Bacteroides thetaiotaomicron
MGS.hg0037	Bacteria	Firmicutes	Clostridia	Clostridiales	Lachnospiraceae	Roseburia	Roseburia intestinalis	unclassified	Roseburia intestinalis
MGS.hg0038	Bacteria	Actinobacteria	Actinobacteria	Bifidobacteriales	Bifidobacteriaceae	Bifidobacterium	Bifidobacterium adolescentis	unclassified	Bifidobacterium adolescentis
MGS.hg0039	Bacteria	Firmicutes	Clostridia	Clostridiales	Lachnospiraceae	Coprococcus	Coprococcus comes	unclassified	Coprococcus comes
MGS.hg0040	Bacteria	Firmicutes	Clostridia	Clostridiales	Ruminococcaceae	Eubacterium	Firmicutes bacterium AF36-3BH	unclassified	Firmicutes bacterium AF36-3BH
MGS.hg0041	Bacteria	Firmicutes	Clostridia	Clostridiales	Lachnospiraceae	Blautia	unclassified	unclassified	Blautia sp.
MGS.hg0042	Bacteria	Firmicutes	Clostridia	Clostridiales	Ruminococcaceae	Ruminococcus	Ruminococcus sp. AM42-11	unclassified	Ruminococcus sp. AM42-11
MGS.hg0043	Bacteria	Firmicutes	Clostridia	Clostridiales	Lachnospiraceae	Blautia	Clostridiales bacterium KLE1615	unclassified	Clostridiales bacterium KLE1615
MGS.hg0044	Bacteria	Firmicutes	Clostridia	Clostridiales	Lachnospiraceae	Lachnospira	Lachnospira pectinoschiza	unclassified	Lachnospira pectinoschiza
MGS.hg0045	Bacteria	Firmicutes	Clostridia	Clostridiales	Ruminococcaceae	Faecalibacterium	unclassified	unclassified	Faecalibacterium sp.
MGS.hg0046	Bacteria	Firmicutes	Clostridia	Clostridiales	Clostridiaceae	Clostridium	Clostridium sp. AF37-5	unclassified	Clostridium sp. AF37-5
MGS.hg0047	Bacteria	Firmicutes	Clostridia	Clostridiales	Oscillospiraceae	unclassified	unclassified	unclassified	Oscillospiraceae sp.
MGS.hg0048	Bacteria	Verrucomicrobia	Verrucomicrobiae	Verrucomicrobiales	Akkermansiaceae	Akkermansia	Akkermansia muciniphila	unclassified	Akkermansia muciniphila
MGS.hg0049	Bacteria	Firmicutes	Clostridia	unclassified	unclassified	unclassified	unclassified	unclassified	Clostridia sp.
MGS.hg0050	Bacteria	Proteobacteria	Gammaproteobacteria	Enterobacterales	Enterobacteriaceae	Escherichia	Escherichia coli	unclassified	Escherichia coli
MGS.hg0051	Bacteria	Bacteroidetes	Bacteroidia	Bacteroidales	Rikenellaceae	Alistipes	Alistipes obesi	unclassified	Alistipes obesi
MGS.hg0052	Bacteria	Bacteroidetes	Bacteroidia	Bacteroidales	Bacteroidaceae	Bacteroides	Bacteroides massiliensis	unclassified	Bacteroides massiliensis
MGS.hg0053	Bacteria	Firmicutes	Clostridia	Clostridiales	unclassified	unclassified	unclassified	unclassified	Clostridiales sp.
MGS.hg0054	Bacteria	Bacteroidetes	Bacteroidia	Bacteroidales	Prevotellaceae	Prevotella	Prevotella copri	unclassified	Prevotella copri
MGS.hg0055	Bacteria	Bacteroidetes	Bacteroidia	Bacteroidales	Rikenellaceae	Alistipes	Alistipes finegoldii	unclassified	Alistipes finegoldii
MGS.hg0056	Bacteria	Bacteroidetes	Bacteroidia	Bacteroidales	Bacteroidaceae	Bacteroides	Bacteroides fragilis	unclassified	Bacteroides fragilis
MGS.hg0057	Bacteria	Firmicutes	Clostridia	Clostridiales	Ruminococcaceae	unclassified	unclassified	unclassified	Ruminococcaceae sp.
MGS.hg0058	Bacteria	Firmicutes	Clostridia	Clostridiales	Lachnospiraceae	Clostridium	Firmicutes bacterium AF36-19BH	unclassified	Firmicutes bacterium AF36-19BH
MGS.hg0059	Bacteria	Bacteroidetes	Bacteroidia	Bacteroidales	Bacteroidaceae	Bacteroides	Bacteroides cellulosilyticus	unclassified	Bacteroides cellulosilyticus
MGS.hg0060	Bacteria	Firmicutes	Clostridia	Clostridiales	unclassified	unclassified	unclassified	unclassified	Clostridiales sp.
MGS.hg0061	Bacteria	Firmicutes	Erysipelotrichia	Erysipelotrichales	Erysipelotrichaceae	Coprobacillus	bacterium LF-3	unclassified	bacterium LF-3
MGS.hg0062	Bacteria	Firmicutes	Clostridia	Clostridiales	Lachnospiraceae	Clostridium	Firmicutes bacterium AF22-6AC	unclassified	Firmicutes bacterium AF22-6AC
MGS.hg0063	Bacteria	Firmicutes	Clostridia	Clostridiales	Ruminococcaceae	Ruminococcus	[Eubacterium] siraeum	unclassified	[Eubacterium] siraeum
MGS.hg0064	Bacteria	Firmicutes	Clostridia	Clostridiales	Lachnospiraceae	Blautia	Blautia sp. SG-772	unclassified	Blautia sp. SG-772
MGS.hg0065	Bacteria	Firmicutes	Clostridia	Clostridiales	Lachnospiraceae	Blautia	Blautia obeum	unclassified	Blautia obeum
MGS.hg0066	Bacteria	Firmicutes	Clostridia	Clostridiales	unclassified	unclassified	unclassified	unclassified	Clostridiales sp.
MGS.hg0067	Bacteria	Firmicutes	Clostridia	Clostridiales	Lachnospiraceae	Roseburia	Roseburia hominis	unclassified	Roseburia hominis
MGS.hg0068	Bacteria	Firmicutes	Clostridia	Clostridiales	Ruminococcaceae	Ruminococcus	Ruminococcus lactaris	unclassified	Ruminococcus lactaris
MGS.hg0069	Bacteria	Firmicutes	Clostridia	Clostridiales	Oscillospiraceae	Oscillibacter	Oscillibacter sp. KLE 1745	unclassified	Oscillibacter sp. KLE 1745
MGS.hg0070	Bacteria	Firmicutes	Clostridia	Clostridiales	Ruminococcaceae	Faecalibacterium	Faecalibacterium prausnitzii	unclassified	Faecalibacterium prausnitzii
MGS.hg0071	Bacteria	Firmicutes	Clostridia	Clostridiales	unclassified	unclassified	unclassified	unclassified	Clostridiales sp.
MGS.hg0072	Bacteria	Firmicutes	Clostridia	Clostridiales	Clostridiaceae	Clostridium	Clostridium sp. TF06-15AC	unclassified	Clostridium sp. TF06-15AC
MGS.hg0073	Bacteria	Firmicutes	Clostridia	Clostridiales	Ruminococcaceae	Ruminococcus	unclassified	unclassified	Ruminococcus sp.
MGS.hg0074	Bacteria	Firmicutes	Clostridia	Clostridiales	Clostridiaceae	Clostridium	Clostridium sp. AF23-8	unclassified	Clostridium sp. AF23-8
MGS.hg0075	Bacteria	Firmicutes	Clostridia	Clostridiales	Clostridiaceae	Butyricicoccus	Agathobaculum butyriciproducens	unclassified	Agathobaculum butyriciproducens
MGS.hg0076	Bacteria	Firmicutes	Clostridia	Clostridiales	unclassified	unclassified	unclassified	unclassified	Clostridiales sp.
MGS.hg0077	Bacteria	Proteobacteria	Betaproteobacteria	Burkholderiales	Sutterellaceae	Sutterella	Sutterella wadsworthensis	unclassified	Sutterella wadsworthensis
MGS.hg0078	Bacteria	Firmicutes	Clostridia	Clostridiales	Clostridiaceae	Clostridium	Lachnospiraceae bacterium OF11-28	unclassified	Lachnospiraceae bacterium OF11-28
MGS.hg0079	Bacteria	Firmicutes	Clostridia	Clostridiales	Lachnospiraceae	Blautia	[Ruminococcus] torques	unclassified	[Ruminococcus] torques
MGS.hg0080	Bacteria	Firmicutes	Negativicutes	Acidaminococcales	Acidaminococcaceae	Phascolarctobacterium	Phascolarctobacterium faecium	unclassified	Phascolarctobacterium faecium
MGS.hg0081	Bacteria	Firmicutes	Clostridia	Clostridiales	Lachnospiraceae	Coprococcus	Coprococcus eutactus	unclassified	Coprococcus eutactus
MGS.hg0082	Bacteria	Firmicutes	Clostridia	Clostridiales	Lachnospiraceae	Roseburia	Roseburia sp. AF34-16	unclassified	Roseburia sp. AF34-16
MGS.hg0083	Bacteria	Firmicutes	Clostridia	unclassified	unclassified	unclassified	unclassified	unclassified	Clostridia sp.
MGS.hg0084	Bacteria	Firmicutes	Clostridia	Clostridiales	Ruminococcaceae	Flavonifractor	Flavonifractor plautii	unclassified	Flavonifractor plautii
MGS.hg0085	Bacteria	Firmicutes	Clostridia	Clostridiales	Ruminococcaceae	Faecalibacterium	unclassified	unclassified	Faecalibacterium sp.
MGS.hg0086	Bacteria	Firmicutes	Negativicutes	Veillonellales	Veillonellaceae	Dialister	Dialister invisus	unclassified	Dialister invisus
MGS.hg0087	Bacteria	Firmicutes	Clostridia	unclassified	unclassified	unclassified	unclassified	unclassified	Clostridia sp.
MGS.hg0088	Bacteria	Firmicutes	Clostridia	Clostridiales	Lachnospiraceae	Blautia	[Ruminococcus] gnavus	unclassified	[Ruminococcus] gnavus
MGS.hg0089	Bacteria	Bacteroidetes	Bacteroidia	Bacteroidales	Prevotellaceae	Paraprevotella	Paraprevotella clara	unclassified	Paraprevotella clara
MGS.hg0090	Bacteria	Firmicutes	Clostridia	Clostridiales	Clostridiaceae	Clostridium	Clostridium sp. AM49-4BH	unclassified	Clostridium sp. AM49-4BH
MGS.hg0091	Bacteria	Firmicutes	Clostridia	Clostridiales	unclassified	unclassified	unclassified	unclassified	Clostridiales sp.
MGS.hg0092	Bacteria	Firmicutes	Clostridia	Clostridiales	unclassified	unclassified	unclassified	unclassified	Clostridiales sp.
MGS.hg0093	Bacteria	Proteobacteria	Deltaproteobacteria	Desulfovibrionales	Desulfovibrionaceae	Bilophila	Bilophila wadsworthia	unclassified	Bilophila wadsworthia
MGS.hg0094	Bacteria	Firmicutes	Clostridia	Clostridiales	unclassified	unclassified	unclassified	unclassified	Clostridiales sp.
MGS.hg0095	Bacteria	Firmicutes	Clostridia	unclassified	unclassified	unclassified	unclassified	unclassified	Clostridia sp.
MGS.hg0096	Bacteria	Firmicutes	Clostridia	unclassified	unclassified	unclassified	unclassified	unclassified	Clostridia sp.
MGS.hg0097	Bacteria	Firmicutes	Clostridia	Clostridiales	Eubacteriaceae	Eubacterium	Eubacterium ventriosum	unclassified	Eubacterium ventriosum
MGS.hg0098	Bacteria	Firmicutes	Clostridia	Clostridiales	Lachnospiraceae	Coprococcus	Coprococcus catus	unclassified	Coprococcus catus
MGS.hg0099	Bacteria	Firmicutes	Clostridia	Clostridiales	Lachnospiraceae	Dorea	Dorea longicatena	unclassified	Dorea longicatena
MGS.hg0100	Bacteria	Actinobacteria	Actinobacteria	Bifidobacteriales	Bifidobacteriaceae	Bifidobacterium	Bifidobacterium bifidum	unclassified	Bifidobacterium bifidum
MGS.hg0101	Bacteria	Actinobacteria	Actinobacteria	Bifidobacteriales	Bifidobacteriaceae	Bifidobacterium	Bifidobacterium pseudocatenulatum	unclassified	Bifidobacterium pseudocatenulatum
MGS.hg0102	Bacteria	Firmicutes	Clostridia	Clostridiales	unclassified	unclassified	unclassified	unclassified	Clostridiales sp.
MGS.hg0103	Bacteria	Firmicutes	Clostridia	Clostridiales	Eubacteriaceae	Eubacterium	unclassified	unclassified	Eubacterium sp.
MGS.hg0104	Bacteria	Firmicutes	Clostridia	Clostridiales	Clostridiaceae	Clostridium	Clostridium sp. AM32-2	unclassified	Clostridium sp. AM32-2
MGS.hg0105	Bacteria	Firmicutes	Clostridia	Clostridiales	unclassified	unclassified	unclassified	unclassified	Clostridiales sp.
MGS.hg0106	Bacteria	Firmicutes	Clostridia	Clostridiales	Ruminococcaceae	Faecalibacterium	unclassified	unclassified	Faecalibacterium sp.
MGS.hg0107	Bacteria	Proteobacteria	Betaproteobacteria	Burkholderiales	Sutterellaceae	Parasutterella	Parasutterella excrementihominis	unclassified	Parasutterella excrementihominis
MGS.hg0108	Bacteria	unclassified	unclassified	unclassified	unclassified	unclassified	unclassified	unclassified	Bacteria sp.
MGS.hg0109	Bacteria	Bacteroidetes	Bacteroidia	Bacteroidales	Bacteroidaceae	Bacteroides	Bacteroides eggerthii	unclassified	Bacteroides eggerthii
MGS.hg0110	Bacteria	Firmicutes	Clostridia	unclassified	unclassified	unclassified	unclassified	unclassified	Clostridia sp.
MGS.hg0111	Bacteria	Firmicutes	Clostridia	Clostridiales	unclassified	unclassified	unclassified	unclassified	Clostridiales sp.
MGS.hg0112	Bacteria	Firmicutes	Clostridia	Clostridiales	Clostridiaceae	Clostridium	unclassified	unclassified	Clostridium sp.
MGS.hg0113	Bacteria	Firmicutes	Clostridia	Clostridiales	Lachnospiraceae	Anaerotignum	Firmicutes bacterium AF19-2LB	unclassified	Firmicutes bacterium AF19-2LB
MGS.hg0114	Bacteria	Firmicutes	Clostridia	Clostridiales	unclassified	unclassified	unclassified	unclassified	Clostridiales sp.
MGS.hg0115	Bacteria	Firmicutes	Clostridia	Clostridiales	unclassified	unclassified	unclassified	unclassified	Clostridiales sp.
MGS.hg0116	Bacteria	Firmicutes	Clostridia	Clostridiales	Lachnospiraceae	Anaerostipes	Anaerostipes hadrus	unclassified	Anaerostipes hadrus
MGS.hg0117	Archaea	Euryarchaeota	Methanobacteria	Methanobacteriales	Methanobacteriaceae	Methanobrevibacter	Methanobrevibacter smithii	unclassified	Methanobrevibacter smithii
MGS.hg0118	Bacteria	Firmicutes	Clostridia	Clostridiales	unclassified	unclassified	unclassified	unclassified	Clostridiales sp.
MGS.hg0119	Bacteria	Bacteroidetes	Bacteroidia	Bacteroidales	Bacteroidaceae	Bacteroides	Bacteroides faecis	unclassified	Bacteroides faecis
MGS.hg0120	Bacteria	Firmicutes	Clostridia	Clostridiales	Ruminococcaceae	Flavonifractor	Flavonifractor plautii	unclassified	Flavonifractor plautii
MGS.hg0121	Bacteria	Firmicutes	Clostridia	Clostridiales	unclassified	unclassified	unclassified	unclassified	Clostridiales sp.
MGS.hg0122	Bacteria	Bacteroidetes	Bacteroidia	Bacteroidales	Bacteroidaceae	Bacteroides	Bacteroides finegoldii	unclassified	Bacteroides finegoldii
MGS.hg0123	Bacteria	Firmicutes	Clostridia	Clostridiales	unclassified	unclassified	unclassified	unclassified	Clostridiales sp.
MGS.hg0124	Bacteria	Firmicutes	Clostridia	Clostridiales	Ruminococcaceae	Ruthenibacterium	Ruthenibacterium lactatiformans	unclassified	Ruthenibacterium lactatiformans
MGS.hg0125	Bacteria	Proteobacteria	Betaproteobacteria	Burkholderiales	Sutterellaceae	Sutterella	Sutterella sp. KLE1602	unclassified	Sutterella sp. KLE1602
MGS.hg0126	Bacteria	Firmicutes	Clostridia	Clostridiales	Eubacteriaceae	Eubacterium	unclassified	unclassified	Eubacterium sp.
MGS.hg0127	Bacteria	Firmicutes	Clostridia	Clostridiales	Ruminococcaceae	Faecalibacterium	Faecalibacterium prausnitzii	unclassified	Faecalibacterium prausnitzii
MGS.hg0128	Bacteria	Firmicutes	Clostridia	unclassified	unclassified	unclassified	unclassified	unclassified	Clostridia sp.
MGS.hg0129	Bacteria	Proteobacteria	Gammaproteobacteria	Pasteurellales	Pasteurellaceae	Haemophilus	Haemophilus parainfluenzae	unclassified	Haemophilus parainfluenzae
MGS.hg0130	Bacteria	Bacteroidetes	Bacteroidia	Bacteroidales	Bacteroidaceae	Bacteroides	Bacteroides plebeius	unclassified	Bacteroides plebeius
MGS.hg0131	Bacteria	Firmicutes	Bacilli	Lactobacillales	Streptococcaceae	Streptococcus	Streptococcus thermophilus	unclassified	Streptococcus thermophilus
MGS.hg0132	Bacteria	Firmicutes	Clostridia	Clostridiales	unclassified	unclassified	unclassified	unclassified	Clostridiales sp.
MGS.hg0133	Bacteria	Firmicutes	Negativicutes	Veillonellales	Veillonellaceae	Dialister	Dialister sp. Marseille-P5638	unclassified	Dialister sp. Marseille-P5638
MGS.hg0134	Bacteria	Firmicutes	unclassified	unclassified	unclassified	unclassified	unclassified	unclassified	Firmicutes sp.
MGS.hg0135	Bacteria	unclassified	unclassified	unclassified	unclassified	unclassified	unclassified	unclassified	Bacteria sp.
MGS.hg0136	Bacteria	Bacteroidetes	Bacteroidia	Bacteroidales	Rikenellaceae	Alistipes	Alistipes ihumii	unclassified	Alistipes ihumii
MGS.hg0137	Bacteria	Firmicutes	Clostridia	Clostridiales	Clostridiaceae	Clostridium	Clostridium sp. OF03-18AA	unclassified	Clostridium sp. OF03-18AA
MGS.hg0138	Bacteria	Firmicutes	Clostridia	Clostridiales	Eubacteriaceae	Eubacterium	[Eubacterium] hallii	unclassified	[Eubacterium] hallii
MGS.hg0139	Bacteria	Firmicutes	Clostridia	Clostridiales	Ruminococcaceae	Ruminococcus	Ruminococcus callidus	unclassified	Ruminococcus callidus
MGS.hg0140	Bacteria	Firmicutes	Negativicutes	Veillonellales	Veillonellaceae	Veillonella	Veillonella parvula	unclassified	Veillonella parvula
MGS.hg0141	Bacteria	Actinobacteria	Coriobacteriia	Eggerthellales	Eggerthellaceae	Asaccharobacter	Asaccharobacter celatus	unclassified	Asaccharobacter celatus
MGS.hg0142	Bacteria	Firmicutes	Clostridia	Clostridiales	Eubacteriaceae	Eubacterium	Eubacterium ramulus	unclassified	Eubacterium ramulus
MGS.hg0143	Bacteria	Firmicutes	Bacilli	Lactobacillales	Streptococcaceae	Streptococcus	Streptococcus salivarius	unclassified	Streptococcus salivarius
MGS.hg0144	Bacteria	Firmicutes	Clostridia	Clostridiales	unclassified	unclassified	unclassified	unclassified	Clostridiales sp.
MGS.hg0145	Bacteria	Firmicutes	Clostridia	Clostridiales	Ruminococcaceae	Faecalibacterium	Faecalibacterium prausnitzii	unclassified	Faecalibacterium prausnitzii
MGS.hg0146	Bacteria	Firmicutes	Negativicutes	Acidaminococcales	Acidaminococcaceae	Phascolarctobacterium	Phascolarctobacterium succinatutens	unclassified	Phascolarctobacterium succinatutens
MGS.hg0147	Bacteria	Firmicutes	Clostridia	Clostridiales	Ruminococcaceae	unclassified	unclassified	unclassified	Ruminococcaceae sp.
MGS.hg0148	Bacteria	Firmicutes	Clostridia	Clostridiales	Clostridiaceae	Butyricicoccus	Butyricicoccus sp. AM42-5AC	unclassified	Butyricicoccus sp. AM42-5AC
MGS.hg0149	Bacteria	Actinobacteria	Coriobacteriia	Eggerthellales	unclassified	unclassified	unclassified	unclassified	Eggerthellales sp.
MGS.hg0150	Bacteria	Firmicutes	Clostridia	unclassified	unclassified	unclassified	unclassified	unclassified	Clostridia sp.
MGS.hg0151	Bacteria	Firmicutes	Clostridia	Clostridiales	Clostridiaceae	Clostridium	Lachnospiraceae bacterium TF01-11	unclassified	Lachnospiraceae bacterium TF01-11
MGS.hg0152	Bacteria	Bacteroidetes	Bacteroidia	Bacteroidales	Bacteroidaceae	Bacteroides	Bacteroides salyersiae	unclassified	Bacteroides salyersiae
MGS.hg0153	Bacteria	Firmicutes	Clostridia	Clostridiales	unclassified	unclassified	unclassified	unclassified	Clostridiales sp.
MGS.hg0154	Bacteria	Bacteroidetes	Bacteroidia	Bacteroidales	Prevotellaceae	Prevotella	Prevotella copri	unclassified	Prevotella copri
MGS.hg0155	Bacteria	Firmicutes	Clostridia	Clostridiales	Lachnospiraceae	Blautia	unclassified	unclassified	Blautia sp.
MGS.hg0156	Bacteria	Firmicutes	Clostridia	unclassified	unclassified	unclassified	unclassified	unclassified	Clostridia sp.
MGS.hg0157	Bacteria	Firmicutes	Clostridia	Clostridiales	Clostridiaceae	Lachnoclostridium	Clostridiaceae bacterium OM08-6BH	unclassified	Clostridiaceae bacterium OM08-6BH
MGS.hg0158	Bacteria	Firmicutes	Clostridia	unclassified	unclassified	unclassified	unclassified	unclassified	Clostridia sp.
MGS.hg0159	Bacteria	unclassified	unclassified	unclassified	unclassified	unclassified	unclassified	unclassified	Bacteria sp.
MGS.hg0160	Bacteria	Firmicutes	Clostridia	Clostridiales	unclassified	unclassified	unclassified	unclassified	Clostridiales sp.
MGS.hg0161	Bacteria	Firmicutes	Clostridia	Clostridiales	Lachnospiraceae	Blautia	unclassified	unclassified	Blautia sp.
MGS.hg0162	Bacteria	Bacteroidetes	Bacteroidia	Bacteroidales	unclassified	unclassified	unclassified	unclassified	Bacteroidales sp.
MGS.hg0163	unclassified	unclassified	unclassified	unclassified	unclassified	unclassified	unclassified	unclassified	unclassified sp.
MGS.hg0164	Bacteria	Firmicutes	Clostridia	Clostridiales	unclassified	unclassified	unclassified	unclassified	Clostridiales sp.
MGS.hg0165	Bacteria	Firmicutes	Clostridia	Clostridiales	Lachnospiraceae	Butyrivibrio	Butyrivibrio crossotus	unclassified	Butyrivibrio crossotus
MGS.hg0166	Bacteria	Firmicutes	Clostridia	unclassified	unclassified	unclassified	unclassified	unclassified	Clostridia sp.
MGS.hg0167	Bacteria	Firmicutes	Clostridia	Clostridiales	unclassified	unclassified	unclassified	unclassified	Clostridiales sp.
MGS.hg0168	Bacteria	Firmicutes	Clostridia	Clostridiales	Ruminococcaceae	Flavonifractor	Ruminococcaceae bacterium KLE1738	unclassified	Ruminococcaceae bacterium KLE1738
MGS.hg0169	Bacteria	Bacteroidetes	Bacteroidia	Bacteroidales	Bacteroidaceae	Bacteroides	Bacteroides intestinalis	unclassified	Bacteroides intestinalis
MGS.hg0170	Bacteria	Firmicutes	Clostridia	Clostridiales	unclassified	unclassified	unclassified	unclassified	Clostridiales sp.
MGS.hg0171	Bacteria	Firmicutes	Erysipelotrichia	Erysipelotrichales	Erysipelotrichaceae	Catenibacterium	unclassified	unclassified	Catenibacterium sp.
MGS.hg0172	Bacteria	Firmicutes	Clostridia	Clostridiales	unclassified	unclassified	unclassified	unclassified	Clostridiales sp.
MGS.hg0173	unclassified	unclassified	unclassified	unclassified	unclassified	unclassified	unclassified	unclassified	unclassified sp.
MGS.hg0174	Bacteria	Firmicutes	Clostridia	Clostridiales	Lachnospiraceae	unclassified	unclassified	unclassified	Lachnospiraceae sp.
MGS.hg0175	Bacteria	Firmicutes	Clostridia	Clostridiales	unclassified	unclassified	unclassified	unclassified	Clostridiales sp.
MGS.hg0176	Bacteria	Bacteroidetes	Bacteroidia	Bacteroidales	Rikenellaceae	Alistipes	Alistipes indistinctus	unclassified	Alistipes indistinctus
MGS.hg0177	unclassified	unclassified	unclassified	unclassified	unclassified	unclassified	unclassified	unclassified	unclassified sp.
MGS.hg0178	Bacteria	Firmicutes	unclassified	unclassified	unclassified	unclassified	unclassified	unclassified	Firmicutes sp.
MGS.hg0179	Bacteria	Bacteroidetes	Bacteroidia	Bacteroidales	unclassified	unclassified	unclassified	unclassified	Bacteroidales sp.
MGS.hg0180	unclassified	unclassified	unclassified	unclassified	unclassified	unclassified	unclassified	unclassified	unclassified sp.
MGS.hg0181	Bacteria	Bacteroidetes	Bacteroidia	Bacteroidales	Rikenellaceae	Alistipes	Alistipes onderdonkii	unclassified	Alistipes onderdonkii
MGS.hg0182	Bacteria	Bacteroidetes	Bacteroidia	Bacteroidales	Odoribacteraceae	Butyricimonas	unclassified	unclassified	Butyricimonas sp.
MGS.hg0183	Bacteria	Firmicutes	Clostridia	Clostridiales	Peptostreptococcaceae	Intestinibacter	Intestinibacter bartlettii	unclassified	Intestinibacter bartlettii
MGS.hg0184	Bacteria	Firmicutes	Clostridia	Clostridiales	unclassified	unclassified	unclassified	unclassified	Clostridiales sp.
MGS.hg0185	Bacteria	Actinobacteria	Actinobacteria	Bifidobacteriales	Bifidobacteriaceae	Bifidobacterium	Bifidobacterium catenulatum	unclassified	Bifidobacterium catenulatum
MGS.hg0186	Bacteria	Bacteroidetes	Bacteroidia	Bacteroidales	Odoribacteraceae	Butyricimonas	Butyricimonas virosa	unclassified	Butyricimonas virosa
MGS.hg0187	unclassified	unclassified	unclassified	unclassified	unclassified	unclassified	unclassified	unclassified	unclassified sp.
MGS.hg0188	Bacteria	Firmicutes	Clostridia	unclassified	unclassified	unclassified	unclassified	unclassified	Clostridia sp.
MGS.hg0189	Bacteria	Firmicutes	Clostridia	Clostridiales	unclassified	unclassified	unclassified	unclassified	Clostridiales sp.
MGS.hg0190	Bacteria	Firmicutes	Clostridia	Clostridiales	unclassified	unclassified	unclassified	unclassified	Clostridiales sp.
MGS.hg0191	Bacteria	Bacteroidetes	Bacteroidia	Bacteroidales	Prevotellaceae	unclassified	unclassified	unclassified	Prevotellaceae sp.
MGS.hg0192	Bacteria	Firmicutes	Erysipelotrichia	Erysipelotrichales	Erysipelotrichaceae	Erysipelatoclostridium	Erysipelatoclostridium ramosum	unclassified	Erysipelatoclostridium ramosum
MGS.hg0193	Bacteria	Firmicutes	Clostridia	Clostridiales	unclassified	unclassified	unclassified	unclassified	Clostridiales sp.
MGS.hg0194	Bacteria	Firmicutes	Clostridia	Clostridiales	Lachnospiraceae	Lachnoclostridium	Lachnoclostridium sp. SNUG30370	unclassified	Lachnoclostridium sp. SNUG30370
MGS.hg0195	Bacteria	Firmicutes	Clostridia	Clostridiales	Lachnospiraceae	Clostridium	Lachnospiraceae bacterium AM48-27BH	unclassified	Lachnospiraceae bacterium AM48-27BH
MGS.hg0196	Bacteria	Bacteroidetes	Bacteroidia	Bacteroidales	Bacteroidaceae	Bacteroides	Bacteroides coprocola	unclassified	Bacteroides coprocola
MGS.hg0197	Bacteria	Bacteroidetes	Bacteroidia	Bacteroidales	Bacteroidaceae	Bacteroides	Bacteroides clarus	unclassified	Bacteroides clarus
MGS.hg0198	Bacteria	Firmicutes	Clostridia	Clostridiales	Ruminococcaceae	unclassified	unclassified	unclassified	Ruminococcaceae sp.
MGS.hg0199	Bacteria	Bacteroidetes	Bacteroidia	Bacteroidales	Rikenellaceae	Tidjanibacter	Tidjanibacter massiliensis	unclassified	Tidjanibacter massiliensis
MGS.hg0200	Bacteria	Bacteroidetes	Bacteroidia	Bacteroidales	unclassified	unclassified	unclassified	unclassified	Bacteroidales sp.
MGS.hg0201	Bacteria	Firmicutes	Negativicutes	Veillonellales	Veillonellaceae	Veillonella	Veillonella dispar	unclassified	Veillonella dispar
MGS.hg0202	Bacteria	Actinobacteria	Coriobacteriia	Eggerthellales	Eggerthellaceae	Eggerthella	Eggerthella lenta	unclassified	Eggerthella lenta
MGS.hg0203	Bacteria	Firmicutes	Clostridia	Clostridiales	Ruminococcaceae	Faecalibacterium	Faecalibacterium prausnitzii	unclassified	Faecalibacterium prausnitzii
MGS.hg0204	Bacteria	Bacteroidetes	Bacteroidia	Bacteroidales	Tannerellaceae	Tannerella	Tannerella sp. 6_1_58FAA_CT1	unclassified	Tannerella sp. 6_1_58FAA_CT1
MGS.hg0205	unclassified	unclassified	unclassified	unclassified	unclassified	unclassified	unclassified	unclassified	unclassified sp.
MGS.hg0206	Bacteria	Firmicutes	Clostridia	Clostridiales	Ruminococcaceae	Gemmiger	unclassified	unclassified	Gemmiger sp.
MGS.hg0207	Bacteria	Firmicutes	Clostridia	Clostridiales	Ruminococcaceae	Anaeromassilibacillus	[Clostridium] leptum	unclassified	[Clostridium] leptum
MGS.hg0208	Bacteria	Firmicutes	Clostridia	Clostridiales	Peptostreptococcaceae	Romboutsia	Romboutsia timonensis	unclassified	Romboutsia timonensis
MGS.hg0209	Bacteria	Actinobacteria	Actinobacteria	Bifidobacteriales	Bifidobacteriaceae	Bifidobacterium	Bifidobacterium breve	unclassified	Bifidobacterium breve
MGS.hg0210	Bacteria	unclassified	unclassified	unclassified	unclassified	unclassified	unclassified	unclassified	Bacteria sp.
MGS.hg0211	Bacteria	Firmicutes	Clostridia	Clostridiales	unclassified	unclassified	unclassified	unclassified	Clostridiales sp.
MGS.hg0212	Bacteria	Firmicutes	Erysipelotrichia	Erysipelotrichales	Erysipelotrichaceae	Holdemanella	Holdemanella biformis	unclassified	Holdemanella biformis
MGS.hg0213	Bacteria	Verrucomicrobia	Verrucomicrobiae	Verrucomicrobiales	Akkermansiaceae	Akkermansia	Akkermansia muciniphila	unclassified	Akkermansia muciniphila
MGS.hg0214	Bacteria	Proteobacteria	Betaproteobacteria	Burkholderiales	Sutterellaceae	Duodenibacillus	Duodenibacillus massiliensis	unclassified	Duodenibacillus massiliensis
MGS.hg0215	Bacteria	Bacteroidetes	Bacteroidia	Bacteroidales	Rikenellaceae	Alistipes	Alistipes sp. cv1	unclassified	Alistipes sp. cv1
MGS.hg0216	Bacteria	Actinobacteria	Coriobacteriia	Eggerthellales	unclassified	unclassified	unclassified	unclassified	Eggerthellales sp.
MGS.hg0217	Bacteria	Firmicutes	Clostridia	Clostridiales	unclassified	unclassified	unclassified	unclassified	Clostridiales sp.
MGS.hg0218	Bacteria	Firmicutes	Clostridia	unclassified	unclassified	unclassified	unclassified	unclassified	Clostridia sp.
MGS.hg0219	Bacteria	Firmicutes	Clostridia	Clostridiales	Lachnospiraceae	Tyzzerella	Tyzzerella nexilis	unclassified	Tyzzerella nexilis
MGS.hg0220	Bacteria	Firmicutes	Clostridia	Clostridiales	unclassified	unclassified	unclassified	unclassified	Clostridiales sp.
MGS.hg0221	Bacteria	Firmicutes	Clostridia	Clostridiales	Clostridiaceae	Clostridium	unclassified	unclassified	Clostridium sp.
MGS.hg0222	Bacteria	Bacteroidetes	Bacteroidia	Bacteroidales	Tannerellaceae	Parabacteroides	Parabacteroides merdae	unclassified	Parabacteroides merdae
MGS.hg0223	Bacteria	unclassified	unclassified	unclassified	unclassified	unclassified	unclassified	unclassified	Bacteria sp.
MGS.hg0224	Bacteria	Firmicutes	Negativicutes	Veillonellales	unclassified	unclassified	unclassified	unclassified	Veillonellales sp.
MGS.hg0225	Bacteria	Firmicutes	Clostridia	unclassified	unclassified	unclassified	unclassified	unclassified	Clostridia sp.
MGS.hg0226	Bacteria	Firmicutes	Clostridia	Clostridiales	unclassified	unclassified	unclassified	unclassified	Clostridiales sp.
MGS.hg0227	Bacteria	Firmicutes	Clostridia	Clostridiales	unclassified	unclassified	unclassified	unclassified	Clostridiales sp.
MGS.hg0228	Bacteria	Firmicutes	Clostridia	Clostridiales	Lachnospiraceae	Coprococcus	Coprococcus eutactus	unclassified	Coprococcus eutactus
MGS.hg0229	Bacteria	Firmicutes	Clostridia	Clostridiales	unclassified	unclassified	unclassified	unclassified	Clostridiales sp.
MGS.hg0230	Bacteria	Firmicutes	Clostridia	Clostridiales	Ruminococcaceae	unclassified	unclassified	unclassified	Ruminococcaceae sp.
MGS.hg0231	Bacteria	unclassified	unclassified	unclassified	unclassified	unclassified	unclassified	unclassified	Bacteria sp.
MGS.hg0232	Bacteria	Firmicutes	Negativicutes	Selenomonadales	Selenomonadaceae	Megamonas	Megamonas funiformis	unclassified	Megamonas funiformis
MGS.hg0233	Bacteria	Firmicutes	Clostridia	Clostridiales	unclassified	unclassified	unclassified	unclassified	Clostridiales sp.
MGS.hg0234	unclassified	unclassified	unclassified	unclassified	unclassified	unclassified	unclassified	unclassified	unclassified sp.
MGS.hg0235	Bacteria	Proteobacteria	Betaproteobacteria	Burkholderiales	Sutterellaceae	Parasutterella	unclassified	unclassified	Parasutterella sp.
MGS.hg0236	Bacteria	Firmicutes	Clostridia	Clostridiales	unclassified	unclassified	unclassified	unclassified	Clostridiales sp.
MGS.hg0237	Bacteria	Firmicutes	Clostridia	Clostridiales	Ruminococcaceae	Clostridium	Anaeromassilibacillus sp. Marseille-P3876	unclassified	Anaeromassilibacillus sp. Marseille-P3876
MGS.hg0238	Bacteria	Firmicutes	Clostridia	Clostridiales	unclassified	unclassified	unclassified	unclassified	Clostridiales sp.
MGS.hg0239	Bacteria	Firmicutes	Clostridia	Clostridiales	Lachnospiraceae	unclassified	unclassified	unclassified	Lachnospiraceae sp.
MGS.hg0240	Bacteria	Firmicutes	Clostridia	Clostridiales	Lachnospiraceae	unclassified	unclassified	unclassified	Lachnospiraceae sp.
MGS.hg0241	Bacteria	Firmicutes	Clostridia	Clostridiales	unclassified	unclassified	unclassified	unclassified	Clostridiales sp.
MGS.hg0242	Bacteria	Firmicutes	Clostridia	Clostridiales	Lachnospiraceae	Lachnoclostridium	[Clostridium] bolteae	unclassified	[Clostridium] bolteae
MGS.hg0243	Bacteria	Firmicutes	Negativicutes	Acidaminococcales	unclassified	unclassified	unclassified	unclassified	Acidaminococcales sp.
MGS.hg0244	Bacteria	Proteobacteria	Deltaproteobacteria	Desulfovibrionales	Desulfovibrionaceae	Desulfovibrio	Desulfovibrio piger	unclassified	Desulfovibrio piger
MGS.hg0245	Bacteria	Firmicutes	Clostridia	Clostridiales	Lachnospiraceae	Blautia	Firmicutes bacterium OM04-13BH	unclassified	Firmicutes bacterium OM04-13BH
MGS.hg0246	Bacteria	Firmicutes	Clostridia	Clostridiales	Lachnospiraceae	Roseburia	Roseburia sp. AM59-24XD	unclassified	Roseburia sp. AM59-24XD
MGS.hg0247	Bacteria	Firmicutes	Clostridia	Clostridiales	unclassified	unclassified	unclassified	unclassified	Clostridiales sp.
MGS.hg0248	Bacteria	Firmicutes	Clostridia	Clostridiales	Lachnospiraceae	unclassified	unclassified	unclassified	Lachnospiraceae sp.
MGS.hg0249	Bacteria	Firmicutes	Clostridia	Clostridiales	Clostridiaceae	Clostridium	Clostridium sp. AM33-3	unclassified	Clostridium sp. AM33-3
MGS.hg0250	Bacteria	Firmicutes	Clostridia	Clostridiales	unclassified	unclassified	unclassified	unclassified	Clostridiales sp.
MGS.hg0251	Bacteria	Bacteroidetes	Bacteroidia	Bacteroidales	Rikenellaceae	Alistipes	Alistipes senegalensis	unclassified	Alistipes senegalensis
MGS.hg0252	Bacteria	unclassified	unclassified	unclassified	unclassified	unclassified	unclassified	unclassified	Bacteria sp.
MGS.hg0253	Bacteria	Firmicutes	Clostridia	Clostridiales	Clostridiaceae	unclassified	unclassified	unclassified	Clostridiaceae sp.
MGS.hg0254	Bacteria	Firmicutes	Negativicutes	Acidaminococcales	Acidaminococcaceae	Acidaminococcus	Acidaminococcus intestini	unclassified	Acidaminococcus intestini
MGS.hg0255	unclassified	unclassified	unclassified	unclassified	unclassified	unclassified	unclassified	unclassified	unclassified sp.
MGS.hg0256	unclassified	unclassified	unclassified	unclassified	unclassified	unclassified	unclassified	unclassified	unclassified sp.
MGS.hg0257	Bacteria	Firmicutes	Clostridia	Clostridiales	unclassified	unclassified	unclassified	unclassified	Clostridiales sp.
MGS.hg0258	Bacteria	Firmicutes	Clostridia	Clostridiales	unclassified	unclassified	unclassified	unclassified	Clostridiales sp.
MGS.hg0259	Bacteria	Firmicutes	Clostridia	Clostridiales	Clostridiaceae	unclassified	unclassified	unclassified	Clostridiaceae sp.
MGS.hg0260	Bacteria	Firmicutes	Clostridia	Clostridiales	unclassified	unclassified	unclassified	unclassified	Clostridiales sp.
MGS.hg0261	unclassified	unclassified	unclassified	unclassified	unclassified	unclassified	unclassified	unclassified	unclassified sp.
MGS.hg0262	Bacteria	Firmicutes	Clostridia	Clostridiales	unclassified	unclassified	unclassified	unclassified	Clostridiales sp.
MGS.hg0263	Bacteria	Firmicutes	Clostridia	Clostridiales	Eubacteriaceae	Eubacterium	Eubacterium sp. AF22-9	unclassified	Eubacterium sp. AF22-9
MGS.hg0264	Bacteria	Firmicutes	Clostridia	Clostridiales	Clostridiaceae	Clostridium	Clostridium sp. AF27-2AA	unclassified	Clostridium sp. AF27-2AA
MGS.hg0265	Bacteria	Firmicutes	Clostridia	unclassified	unclassified	unclassified	unclassified	unclassified	Clostridia sp.
MGS.hg0266	Bacteria	Firmicutes	Clostridia	Clostridiales	Lachnospiraceae	Dorea	Dorea sp. AF36-15AT	unclassified	Dorea sp. AF36-15AT
MGS.hg0267	Bacteria	Firmicutes	Clostridia	Clostridiales	Ruminococcaceae	Pseudoflavonifractor	Clostridiales bacterium CCNA10	unclassified	Clostridiales bacterium CCNA10
MGS.hg0268	Bacteria	Firmicutes	unclassified	unclassified	unclassified	unclassified	unclassified	unclassified	Firmicutes sp.
MGS.hg0269	Bacteria	Firmicutes	Clostridia	Clostridiales	unclassified	unclassified	unclassified	unclassified	Clostridiales sp.
MGS.hg0270	Bacteria	Firmicutes	Clostridia	unclassified	unclassified	unclassified	unclassified	unclassified	Clostridia sp.
MGS.hg0271	Bacteria	Firmicutes	Clostridia	Clostridiales	Ruminococcaceae	Oscillibacter	unclassified	unclassified	Oscillibacter sp.
MGS.hg0272	Bacteria	Firmicutes	Clostridia	Clostridiales	Lachnospiraceae	Blautia	unclassified	unclassified	Blautia sp.
MGS.hg0273	Bacteria	Actinobacteria	Coriobacteriia	Eggerthellales	Eggerthellaceae	unclassified	unclassified	unclassified	Eggerthellaceae sp.
MGS.hg0274	Bacteria	Firmicutes	Clostridia	Clostridiales	unclassified	unclassified	unclassified	unclassified	Clostridiales sp.
MGS.hg0275	Bacteria	Firmicutes	Clostridia	Clostridiales	Lachnospiraceae	Clostridium	Lachnospiraceae bacterium OM04-12BH	unclassified	Lachnospiraceae bacterium OM04-12BH
MGS.hg0276	Bacteria	Firmicutes	Clostridia	unclassified	unclassified	unclassified	unclassified	unclassified	Clostridia sp.
MGS.hg0277	Bacteria	Firmicutes	Clostridia	Clostridiales	Ruminococcaceae	Faecalibacterium	Faecalibacterium prausnitzii	unclassified	Faecalibacterium prausnitzii
MGS.hg0278	Bacteria	unclassified	unclassified	unclassified	unclassified	unclassified	unclassified	unclassified	Bacteria sp.
MGS.hg0279	Bacteria	Firmicutes	Clostridia	Clostridiales	unclassified	unclassified	unclassified	unclassified	Clostridiales sp.
MGS.hg0280	Bacteria	Firmicutes	unclassified	unclassified	unclassified	unclassified	unclassified	unclassified	Firmicutes sp.
MGS.hg0281	Bacteria	Firmicutes	Clostridia	Clostridiales	Ruminococcaceae	unclassified	unclassified	unclassified	Ruminococcaceae sp.
MGS.hg0282	Bacteria	Firmicutes	Clostridia	unclassified	unclassified	unclassified	unclassified	unclassified	Clostridia sp.
MGS.hg0283	Bacteria	Firmicutes	Clostridia	Clostridiales	unclassified	unclassified	unclassified	unclassified	Clostridiales sp.
MGS.hg0284	Bacteria	Firmicutes	Clostridia	Clostridiales	Clostridiaceae	Erysipelatoclostridium	[Clostridium] innocuum	unclassified	[Clostridium] innocuum
MGS.hg0285	Bacteria	Firmicutes	Clostridia	Clostridiales	Ruminococcaceae	unclassified	unclassified	unclassified	Ruminococcaceae sp.
MGS.hg0286	unclassified	unclassified	unclassified	unclassified	unclassified	unclassified	unclassified	unclassified	unclassified sp.
MGS.hg0287	Bacteria	Firmicutes	Clostridia	Clostridiales	Ruminococcaceae	Ruminococcus	Ruminococcus sp. AF31-8BH	unclassified	Ruminococcus sp. AF31-8BH
MGS.hg0288	Bacteria	Bacteroidetes	Bacteroidia	Bacteroidales	Odoribacteraceae	Odoribacter	Odoribacter sp. AM16-33	unclassified	Odoribacter sp. AM16-33
MGS.hg0289	Bacteria	Bacteroidetes	Bacteroidia	Bacteroidales	Bacteroidaceae	Bacteroides	unclassified	unclassified	Bacteroides sp.
MGS.hg0290	Bacteria	Firmicutes	Clostridia	Clostridiales	Lachnospiraceae	Sellimonas	Sellimonas intestinalis	unclassified	Sellimonas intestinalis
MGS.hg0291	Bacteria	Bacteroidetes	Bacteroidia	Bacteroidales	Tannerellaceae	Parabacteroides	Parabacteroides johnsonii	unclassified	Parabacteroides johnsonii
MGS.hg0292	Bacteria	Firmicutes	Clostridia	Clostridiales	Clostridiaceae	Clostridium	Clostridium sp. OM07-9AC	unclassified	Clostridium sp. OM07-9AC
MGS.hg0293	Bacteria	Firmicutes	Clostridia	Clostridiales	unclassified	unclassified	unclassified	unclassified	Clostridiales sp.
MGS.hg0294	Bacteria	unclassified	unclassified	unclassified	unclassified	unclassified	unclassified	unclassified	Bacteria sp.
MGS.hg0295	Bacteria	Firmicutes	unclassified	unclassified	unclassified	unclassified	unclassified	unclassified	Firmicutes sp.
MGS.hg0296	Bacteria	unclassified	unclassified	unclassified	unclassified	unclassified	unclassified	unclassified	Bacteria sp.
MGS.hg0297	Bacteria	Firmicutes	Clostridia	unclassified	unclassified	unclassified	unclassified	unclassified	Clostridia sp.
MGS.hg0298	Bacteria	Firmicutes	Clostridia	Clostridiales	Clostridiaceae	Monoglobus	Monoglobus pectinilyticus	unclassified	Monoglobus pectinilyticus
MGS.hg0299	Bacteria	Proteobacteria	Gammaproteobacteria	Enterobacterales	Enterobacteriaceae	Escherichia	Escherichia coli	unclassified	Escherichia coli
MGS.hg0300	unclassified	unclassified	unclassified	unclassified	unclassified	unclassified	unclassified	unclassified	unclassified sp.
MGS.hg0301	Bacteria	Bacteroidetes	Bacteroidia	Bacteroidales	Prevotellaceae	Prevotella	unclassified	unclassified	Prevotella sp.
MGS.hg0302	Bacteria	Firmicutes	Clostridia	Clostridiales	unclassified	unclassified	unclassified	unclassified	Clostridiales sp.
MGS.hg0303	Bacteria	unclassified	unclassified	unclassified	unclassified	unclassified	unclassified	unclassified	Bacteria sp.
MGS.hg0304	Bacteria	Firmicutes	Clostridia	unclassified	unclassified	unclassified	unclassified	unclassified	Clostridia sp.
MGS.hg0305	Bacteria	unclassified	unclassified	unclassified	unclassified	unclassified	unclassified	unclassified	Bacteria sp.
MGS.hg0306	Bacteria	Bacteroidetes	Bacteroidia	Bacteroidales	Bacteroidaceae	Bacteroides	Bacteroides nordii	unclassified	Bacteroides nordii
MGS.hg0307	Bacteria	Firmicutes	Negativicutes	Veillonellales	Veillonellaceae	Veillonella	Veillonella atypica	unclassified	Veillonella atypica
MGS.hg0308	Bacteria	Firmicutes	Clostridia	Clostridiales	Lachnospiraceae	Lachnoclostridium	[Clostridium] symbiosum	unclassified	[Clostridium] symbiosum
MGS.hg0309	Bacteria	Firmicutes	Clostridia	unclassified	unclassified	unclassified	unclassified	unclassified	Clostridia sp.
MGS.hg0310	Bacteria	Firmicutes	Bacilli	Lactobacillales	Lactobacillaceae	Lactobacillus	Lactobacillus ruminis	unclassified	Lactobacillus ruminis
MGS.hg0311	Bacteria	Proteobacteria	Betaproteobacteria	Burkholderiales	Sutterellaceae	Sutterella	Sutterella sp. AM18-8-1	unclassified	Sutterella sp. AM18-8-1
MGS.hg0312	Bacteria	Actinobacteria	Actinobacteria	Bifidobacteriales	Bifidobacteriaceae	Bifidobacterium	Bifidobacterium angulatum	unclassified	Bifidobacterium angulatum
MGS.hg0313	Bacteria	Firmicutes	Clostridia	Clostridiales	Ruminococcaceae	Ruminococcus	Ruminococcus bromii	unclassified	Ruminococcus bromii
MGS.hg0314	Bacteria	Firmicutes	Clostridia	Clostridiales	Ruminococcaceae	Ruminococcus	unclassified	unclassified	Ruminococcus sp.
MGS.hg0315	Bacteria	Bacteroidetes	Bacteroidia	unclassified	unclassified	unclassified	unclassified	unclassified	Bacteroidia sp.
MGS.hg0316	Bacteria	unclassified	unclassified	unclassified	unclassified	unclassified	unclassified	unclassified	Bacteria sp.
MGS.hg0317	Bacteria	Firmicutes	Clostridia	Clostridiales	Ruminococcaceae	Intestinimonas	Intestinimonas butyriciproducens	unclassified	Intestinimonas butyriciproducens
MGS.hg0318	Bacteria	Firmicutes	Clostridia	Clostridiales	Eubacteriaceae	Eubacterium	Eubacterium sp. AF34-35BH	unclassified	Eubacterium sp. AF34-35BH
MGS.hg0319	Bacteria	Firmicutes	Clostridia	Clostridiales	Clostridiaceae	unclassified	unclassified	unclassified	Clostridiaceae sp.
MGS.hg0320	Bacteria	Firmicutes	Clostridia	unclassified	unclassified	unclassified	unclassified	unclassified	Clostridia sp.
MGS.hg0321	Bacteria	Firmicutes	Clostridia	Clostridiales	Ruminococcaceae	Ruminococcus	Ruminococcus sp. AF21-42	unclassified	Ruminococcus sp. AF21-42
MGS.hg0322	Bacteria	Firmicutes	Clostridia	Clostridiales	unclassified	unclassified	unclassified	unclassified	Clostridiales sp.
MGS.hg0323	Bacteria	Bacteroidetes	Bacteroidia	Bacteroidales	Bacteroidaceae	Bacteroides	Bacteroides uniformis	unclassified	Bacteroides uniformis
MGS.hg0324	Bacteria	Bacteroidetes	Bacteroidia	Bacteroidales	Prevotellaceae	Prevotella	unclassified	unclassified	Prevotella sp.
MGS.hg0325	Bacteria	Firmicutes	Clostridia	Clostridiales	unclassified	unclassified	unclassified	unclassified	Clostridiales sp.
MGS.hg0326	Bacteria	Firmicutes	Clostridia	Clostridiales	unclassified	unclassified	unclassified	unclassified	Clostridiales sp.
MGS.hg0327	Bacteria	Firmicutes	Clostridia	Clostridiales	unclassified	unclassified	unclassified	unclassified	Clostridiales sp.
MGS.hg0328	Bacteria	Firmicutes	Clostridia	unclassified	unclassified	unclassified	unclassified	unclassified	Clostridia sp.
MGS.hg0329	Bacteria	Firmicutes	Clostridia	unclassified	unclassified	unclassified	unclassified	unclassified	Clostridia sp.
MGS.hg0330	Bacteria	Firmicutes	Erysipelotrichia	Erysipelotrichales	Erysipelotrichaceae	Coprobacillus	unclassified	unclassified	Coprobacillus sp.
MGS.hg0331	unclassified	unclassified	unclassified	unclassified	unclassified	unclassified	unclassified	unclassified	unclassified sp.
MGS.hg0332	Bacteria	Proteobacteria	Gammaproteobacteria	Enterobacterales	Enterobacteriaceae	Klebsiella	Klebsiella pneumoniae	Klebsiella pneumoniae subsp. pneumoniae	Klebsiella pneumoniae subsp. pneumoniae
MGS.hg0333	unclassified	unclassified	unclassified	unclassified	unclassified	unclassified	unclassified	unclassified	unclassified sp.
MGS.hg0334	Bacteria	Bacteroidetes	Bacteroidia	Bacteroidales	Bacteroidaceae	Bacteroides	Bacteroides cellulosilyticus	unclassified	Bacteroides cellulosilyticus
MGS.hg0335	Bacteria	Bacteroidetes	Bacteroidia	Bacteroidales	Rikenellaceae	unclassified	unclassified	unclassified	Rikenellaceae sp.
MGS.hg0336	Bacteria	Bacteroidetes	Bacteroidia	Bacteroidales	Tannerellaceae	Parabacteroides	Parabacteroides goldsteinii	unclassified	Parabacteroides goldsteinii
MGS.hg0337	Bacteria	Firmicutes	Clostridia	unclassified	unclassified	unclassified	unclassified	unclassified	Clostridia sp.
MGS.hg0338	Bacteria	Firmicutes	Clostridia	Clostridiales	unclassified	unclassified	unclassified	unclassified	Clostridiales sp.
MGS.hg0339	Bacteria	Firmicutes	Clostridia	unclassified	unclassified	unclassified	unclassified	unclassified	Clostridia sp.
MGS.hg0340	Bacteria	Firmicutes	Clostridia	Clostridiales	Eubacteriaceae	Eubacterium	Eubacterium sp. AF19-12LB	unclassified	Eubacterium sp. AF19-12LB
MGS.hg0341	Bacteria	Firmicutes	Clostridia	Clostridiales	unclassified	unclassified	unclassified	unclassified	Clostridiales sp.
MGS.hg0342	Bacteria	Firmicutes	Clostridia	unclassified	unclassified	unclassified	unclassified	unclassified	Clostridia sp.
MGS.hg0343	Bacteria	Bacteroidetes	Bacteroidia	Bacteroidales	unclassified	unclassified	unclassified	unclassified	Bacteroidales sp.
MGS.hg0344	Bacteria	Verrucomicrobia	Verrucomicrobiae	Verrucomicrobiales	Akkermansiaceae	Akkermansia	Akkermansia sp. KLE1798	unclassified	Akkermansia sp. KLE1798
MGS.hg0345	Bacteria	Firmicutes	Clostridia	Clostridiales	Oscillospiraceae	unclassified	unclassified	unclassified	Oscillospiraceae sp.
MGS.hg0346	Bacteria	Firmicutes	Clostridia	unclassified	unclassified	unclassified	unclassified	unclassified	Clostridia sp.
MGS.hg0347	unclassified	unclassified	unclassified	unclassified	unclassified	unclassified	unclassified	unclassified	unclassified sp.
MGS.hg0348	Bacteria	Firmicutes	Bacilli	Lactobacillales	Streptococcaceae	Streptococcus	Streptococcus parasanguinis	unclassified	Streptococcus parasanguinis
MGS.hg0349	Bacteria	Firmicutes	Clostridia	unclassified	unclassified	unclassified	unclassified	unclassified	Clostridia sp.
MGS.hg0350	Bacteria	Firmicutes	Clostridia	Clostridiales	Lachnospiraceae	Lachnoclostridium	[Clostridium] symbiosum	unclassified	[Clostridium] symbiosum
MGS.hg0351	Bacteria	Bacteroidetes	Bacteroidia	Bacteroidales	Prevotellaceae	Prevotella	unclassified	unclassified	Prevotella sp.
MGS.hg0352	Bacteria	Firmicutes	Clostridia	Clostridiales	Clostridiaceae	unclassified	unclassified	unclassified	Clostridiaceae sp.
MGS.hg0353	Bacteria	Bacteroidetes	Bacteroidia	Bacteroidales	Prevotellaceae	Prevotella	Prevotella sp. P4-67	unclassified	Prevotella sp. P4-67
MGS.hg0354	Bacteria	Proteobacteria	Betaproteobacteria	Burkholderiales	unclassified	unclassified	unclassified	unclassified	Burkholderiales sp.
MGS.hg0355	Bacteria	Firmicutes	Clostridia	Clostridiales	unclassified	unclassified	unclassified	unclassified	Clostridiales sp.
MGS.hg0356	Bacteria	Firmicutes	Clostridia	Clostridiales	Ruminococcaceae	unclassified	unclassified	unclassified	Ruminococcaceae sp.
MGS.hg0357	Bacteria	Firmicutes	Clostridia	Clostridiales	unclassified	unclassified	unclassified	unclassified	Clostridiales sp.
MGS.hg0358	unclassified	unclassified	unclassified	unclassified	unclassified	unclassified	unclassified	unclassified	unclassified sp.
MGS.hg0359	Bacteria	Firmicutes	Clostridia	Clostridiales	Eubacteriaceae	Eubacterium	Eubacterium sp. AF16-48	unclassified	Eubacterium sp. AF16-48
MGS.hg0360	Bacteria	Firmicutes	unclassified	unclassified	unclassified	unclassified	unclassified	unclassified	Firmicutes sp.
MGS.hg0361	Bacteria	Firmicutes	Clostridia	Clostridiales	Lachnospiraceae	Dorea	Dorea sp. AF24-7LB	unclassified	Dorea sp. AF24-7LB
MGS.hg0362	Bacteria	Firmicutes	Clostridia	Clostridiales	unclassified	unclassified	unclassified	unclassified	Clostridiales sp.
MGS.hg0363	Bacteria	Firmicutes	Clostridia	Clostridiales	Lachnospiraceae	Anaerostipes	Anaerostipes hadrus	unclassified	Anaerostipes hadrus
MGS.hg0364	Bacteria	Firmicutes	Clostridia	unclassified	unclassified	unclassified	unclassified	unclassified	Clostridia sp.
MGS.hg0365	Bacteria	Firmicutes	unclassified	unclassified	unclassified	unclassified	unclassified	unclassified	Firmicutes sp.
MGS.hg0366	Bacteria	Firmicutes	Clostridia	Clostridiales	unclassified	unclassified	unclassified	unclassified	Clostridiales sp.
MGS.hg0367	Bacteria	Firmicutes	Clostridia	Clostridiales	Lachnospiraceae	unclassified	unclassified	unclassified	Lachnospiraceae sp.
MGS.hg0368	Bacteria	Firmicutes	Clostridia	unclassified	unclassified	unclassified	unclassified	unclassified	Clostridia sp.
MGS.hg0369	Bacteria	Bacteroidetes	Bacteroidia	Bacteroidales	Prevotellaceae	unclassified	unclassified	unclassified	Prevotellaceae sp.
MGS.hg0370	Bacteria	Firmicutes	Clostridia	Clostridiales	Ruminococcaceae	Ruminococcus	Ruminococcus sp. AF41-9	unclassified	Ruminococcus sp. AF41-9
MGS.hg0371	Bacteria	Firmicutes	Clostridia	Clostridiales	Lachnospiraceae	unclassified	unclassified	unclassified	Lachnospiraceae sp.
MGS.hg0372	Bacteria	Firmicutes	Clostridia	Clostridiales	Ruminococcaceae	unclassified	unclassified	unclassified	Ruminococcaceae sp.
MGS.hg0373	Bacteria	Firmicutes	Clostridia	Clostridiales	Lachnospiraceae	Lachnoclostridium	[Clostridium] clostridioforme	unclassified	[Clostridium] clostridioforme
MGS.hg0374	Bacteria	Bacteroidetes	Bacteroidia	unclassified	unclassified	unclassified	unclassified	unclassified	Bacteroidia sp.
MGS.hg0375	Bacteria	Actinobacteria	Coriobacteriia	Eggerthellales	Eggerthellaceae	unclassified	unclassified	unclassified	Eggerthellaceae sp.
MGS.hg0376	Bacteria	Firmicutes	Clostridia	unclassified	unclassified	unclassified	unclassified	unclassified	Clostridia sp.
MGS.hg0377	Bacteria	Firmicutes	Clostridia	Clostridiales	unclassified	unclassified	unclassified	unclassified	Clostridiales sp.
MGS.hg0378	Bacteria	Firmicutes	unclassified	unclassified	unclassified	unclassified	unclassified	unclassified	Firmicutes sp.
MGS.hg0379	Bacteria	Firmicutes	unclassified	unclassified	unclassified	unclassified	unclassified	unclassified	Firmicutes sp.
MGS.hg0380	Bacteria	Lentisphaerae	Lentisphaeria	Victivallales	Victivallaceae	Victivallis	Victivallales bacterium CCUG 44730	unclassified	Victivallales bacterium CCUG 44730
MGS.hg0381	Bacteria	Firmicutes	Clostridia	Clostridiales	Clostridiaceae	Clostridium	Clostridium sp. AM30-24	unclassified	Clostridium sp. AM30-24
MGS.hg0382	Bacteria	Firmicutes	Clostridia	Clostridiales	Lachnospiraceae	Eubacterium	[Bacteroides] pectinophilus	unclassified	[Bacteroides] pectinophilus
MGS.hg0383	Bacteria	Firmicutes	unclassified	unclassified	unclassified	unclassified	unclassified	unclassified	Firmicutes sp.
MGS.hg0384	Bacteria	Actinobacteria	Coriobacteriia	Eggerthellales	unclassified	unclassified	unclassified	unclassified	Eggerthellales sp.
MGS.hg0385	Bacteria	Firmicutes	Negativicutes	Veillonellales	Veillonellaceae	Veillonella	Veillonella rogosae	unclassified	Veillonella rogosae
MGS.hg0386	Bacteria	Firmicutes	Clostridia	Clostridiales	Clostridiaceae	Clostridium	Clostridium sp. AT4	unclassified	Clostridium sp. AT4
MGS.hg0387	Bacteria	Firmicutes	Clostridia	unclassified	unclassified	unclassified	unclassified	unclassified	Clostridia sp.
MGS.hg0388	Bacteria	Firmicutes	Clostridia	Clostridiales	Clostridiaceae	unclassified	unclassified	unclassified	Clostridiaceae sp.
MGS.hg0389	Bacteria	Firmicutes	Clostridia	Clostridiales	unclassified	unclassified	unclassified	unclassified	Clostridiales sp.
MGS.hg0390	unclassified	unclassified	unclassified	unclassified	unclassified	unclassified	unclassified	unclassified	unclassified sp.
MGS.hg0391	Bacteria	unclassified	unclassified	unclassified	unclassified	unclassified	unclassified	unclassified	Bacteria sp.
MGS.hg0392	Bacteria	Firmicutes	unclassified	unclassified	unclassified	unclassified	unclassified	unclassified	Firmicutes sp.
MGS.hg0393	Bacteria	Bacteroidetes	Bacteroidia	Bacteroidales	Rikenellaceae	unclassified	unclassified	unclassified	Rikenellaceae sp.
MGS.hg0394	Bacteria	Firmicutes	Clostridia	Clostridiales	Clostridiaceae	Hungatella	Hungatella hathewayi	unclassified	Hungatella hathewayi
MGS.hg0395	Bacteria	Candidatus Melainabacteria	Clostridia	Clostridiales	Clostridiaceae	Sedimentibacter	Candidatus Melainabacteria bacterium MEL.A1	unclassified	Candidatus Melainabacteria bacterium MEL.A1
MGS.hg0396	Bacteria	Bacteroidetes	Bacteroidia	unclassified	unclassified	unclassified	unclassified	unclassified	Bacteroidia sp.
MGS.hg0397	Bacteria	Bacteroidetes	Bacteroidia	Bacteroidales	Tannerellaceae	Parabacteroides	Parabacteroides distasonis	unclassified	Parabacteroides distasonis
MGS.hg0398	Bacteria	Firmicutes	unclassified	unclassified	unclassified	unclassified	unclassified	unclassified	Firmicutes sp.
MGS.hg0399	Bacteria	Bacteroidetes	Bacteroidia	Bacteroidales	Odoribacteraceae	Butyricimonas	Butyricimonas sp. Marseille-P4593	unclassified	Butyricimonas sp. Marseille-P4593
MGS.hg0400	Bacteria	Bacteroidetes	Bacteroidia	Bacteroidales	Prevotellaceae	Prevotellamassilia	Prevotellamassilia timonensis	unclassified	Prevotellamassilia timonensis
MGS.hg0401	Bacteria	Firmicutes	Clostridia	unclassified	unclassified	unclassified	unclassified	unclassified	Clostridia sp.
MGS.hg0402	Bacteria	unclassified	unclassified	unclassified	unclassified	unclassified	unclassified	unclassified	Bacteria sp.
MGS.hg0403	Bacteria	Proteobacteria	Deltaproteobacteria	Desulfovibrionales	unclassified	unclassified	unclassified	unclassified	Desulfovibrionales sp.
MGS.hg0404	Bacteria	Firmicutes	Clostridia	Clostridiales	unclassified	unclassified	unclassified	unclassified	Clostridiales sp.
MGS.hg0405	Bacteria	Bacteroidetes	Bacteroidia	Bacteroidales	Bacteroidaceae	Bacteroides	Bacteroides ovatus	unclassified	Bacteroides ovatus
MGS.hg0406	Bacteria	Bacteroidetes	Bacteroidia	Bacteroidales	Bacteroidaceae	Bacteroides	Bacteroides coprophilus	unclassified	Bacteroides coprophilus
MGS.hg0407	Bacteria	Firmicutes	Clostridia	unclassified	unclassified	unclassified	unclassified	unclassified	Clostridia sp.
MGS.hg0408	Bacteria	Firmicutes	Clostridia	Clostridiales	Ruminococcaceae	unclassified	unclassified	unclassified	Ruminococcaceae sp.
MGS.hg0409	Bacteria	Firmicutes	Clostridia	unclassified	unclassified	unclassified	unclassified	unclassified	Clostridia sp.
MGS.hg0410	Bacteria	Firmicutes	Clostridia	unclassified	unclassified	unclassified	unclassified	unclassified	Clostridia sp.
MGS.hg0411	Bacteria	Firmicutes	Clostridia	unclassified	unclassified	unclassified	unclassified	unclassified	Clostridia sp.
MGS.hg0412	Bacteria	Firmicutes	Clostridia	Clostridiales	unclassified	unclassified	unclassified	unclassified	Clostridiales sp.
MGS.hg0413	Bacteria	Firmicutes	Clostridia	Clostridiales	Lachnospiraceae	unclassified	unclassified	unclassified	Lachnospiraceae sp.
MGS.hg0414	Bacteria	Firmicutes	Clostridia	Clostridiales	unclassified	unclassified	unclassified	unclassified	Clostridiales sp.
MGS.hg0415	Bacteria	Firmicutes	Clostridia	Clostridiales	Clostridiaceae	unclassified	unclassified	unclassified	Clostridiaceae sp.
MGS.hg0416	unclassified	unclassified	unclassified	unclassified	unclassified	unclassified	unclassified	unclassified	unclassified sp.
MGS.hg0417	Bacteria	Firmicutes	Clostridia	Clostridiales	unclassified	unclassified	unclassified	unclassified	Clostridiales sp.
MGS.hg0418	Bacteria	Firmicutes	Clostridia	Clostridiales	Ruminococcaceae	Ruminococcus	unclassified	unclassified	Ruminococcus sp.
MGS.hg0419	Bacteria	Bacteroidetes	Bacteroidia	Bacteroidales	Prevotellaceae	Prevotella	Prevotella sp. 885	unclassified	Prevotella sp. 885
MGS.hg0420	Bacteria	Firmicutes	Clostridia	Clostridiales	Peptostreptococcaceae	unclassified	unclassified	unclassified	Peptostreptococcaceae sp.
MGS.hg0421	Bacteria	Bacteroidetes	Bacteroidia	unclassified	unclassified	unclassified	unclassified	unclassified	Bacteroidia sp.
MGS.hg0422	Bacteria	Bacteroidetes	Bacteroidia	unclassified	unclassified	unclassified	unclassified	unclassified	Bacteroidia sp.
MGS.hg0423	Bacteria	Firmicutes	Clostridia	unclassified	unclassified	unclassified	unclassified	unclassified	Clostridia sp.
MGS.hg0424	Bacteria	unclassified	unclassified	unclassified	unclassified	unclassified	unclassified	unclassified	Bacteria sp.
MGS.hg0425	Bacteria	Firmicutes	unclassified	unclassified	unclassified	unclassified	unclassified	unclassified	Firmicutes sp.
MGS.hg0426	Bacteria	Actinobacteria	Actinobacteria	Bifidobacteriales	Bifidobacteriaceae	Bifidobacterium	Bifidobacterium animalis	Bifidobacterium animalis subsp. lactis	Bifidobacterium animalis subsp. lactis
MGS.hg0427	unclassified	unclassified	unclassified	unclassified	unclassified	unclassified	unclassified	unclassified	unclassified sp.
MGS.hg0428	Bacteria	Firmicutes	unclassified	unclassified	unclassified	unclassified	unclassified	unclassified	Firmicutes sp.
MGS.hg0429	Bacteria	unclassified	unclassified	unclassified	unclassified	unclassified	unclassified	unclassified	Bacteria sp.
MGS.hg0430	Bacteria	Firmicutes	Clostridia	Clostridiales	Lachnospiraceae	Lachnoclostridium	[Clostridium] aldenense	unclassified	[Clostridium] aldenense
MGS.hg0431	unclassified	unclassified	unclassified	unclassified	unclassified	unclassified	unclassified	unclassified	unclassified sp.
MGS.hg0432	Bacteria	Firmicutes	Clostridia	unclassified	unclassified	unclassified	unclassified	unclassified	Clostridia sp.
MGS.hg0433	Bacteria	unclassified	unclassified	unclassified	unclassified	unclassified	unclassified	unclassified	Bacteria sp.
MGS.hg0434	unclassified	unclassified	unclassified	unclassified	unclassified	unclassified	unclassified	unclassified	unclassified sp.
MGS.hg0435	Bacteria	Firmicutes	Clostridia	unclassified	unclassified	unclassified	unclassified	unclassified	Clostridia sp.
MGS.hg0436	Bacteria	Firmicutes	Clostridia	Clostridiales	unclassified	unclassified	unclassified	unclassified	Clostridiales sp.
MGS.hg0437	Bacteria	Bacteroidetes	Bacteroidia	Bacteroidales	Prevotellaceae	Prevotella	unclassified	unclassified	Prevotella sp.
MGS.hg0438	Bacteria	Firmicutes	Erysipelotrichia	Erysipelotrichales	Erysipelotrichaceae	Coprobacillus	Coprobacillus cateniformis	unclassified	Coprobacillus cateniformis
MGS.hg0439	Bacteria	Firmicutes	Bacilli	Lactobacillales	Enterococcaceae	Enterococcus	Enterococcus faecalis	unclassified	Enterococcus faecalis
MGS.hg0440	unclassified	unclassified	unclassified	unclassified	unclassified	unclassified	unclassified	unclassified	unclassified sp.
MGS.hg0441	Bacteria	unclassified	unclassified	unclassified	unclassified	unclassified	unclassified	unclassified	Bacteria sp.
MGS.hg0442	Bacteria	Firmicutes	Clostridia	Clostridiales	Eubacteriaceae	Eubacterium	Eubacterium sp. TM06-47	unclassified	Eubacterium sp. TM06-47
MGS.hg0443	Bacteria	Bacteroidetes	Bacteroidia	Bacteroidales	Prevotellaceae	Prevotella	Prevotella stercorea	unclassified	Prevotella stercorea
MGS.hg0444	Bacteria	Firmicutes	Clostridia	Clostridiales	unclassified	unclassified	unclassified	unclassified	Clostridiales sp.
MGS.hg0445	Bacteria	Proteobacteria	Gammaproteobacteria	Aeromonadales	unclassified	unclassified	unclassified	unclassified	Aeromonadales sp.
MGS.hg0446	Bacteria	Verrucomicrobia	Verrucomicrobiae	Verrucomicrobiales	Akkermansiaceae	Akkermansia	Akkermansia sp. KLE1798	unclassified	Akkermansia sp. KLE1798
MGS.hg0447	unclassified	unclassified	unclassified	unclassified	unclassified	unclassified	unclassified	unclassified	unclassified sp.
MGS.hg0448	Bacteria	unclassified	unclassified	unclassified	unclassified	unclassified	unclassified	unclassified	Bacteria sp.
MGS.hg0449	Bacteria	Firmicutes	Clostridia	Clostridiales	Lachnospiraceae	Coprococcus	Coprococcus sp. OM04-5BH	unclassified	Coprococcus sp. OM04-5BH
MGS.hg0450	Bacteria	Firmicutes	Clostridia	Clostridiales	unclassified	unclassified	unclassified	unclassified	Clostridiales sp.
MGS.hg0451	Bacteria	Firmicutes	Clostridia	Clostridiales	Lachnospiraceae	Roseburia	Roseburia sp. AM16-25	unclassified	Roseburia sp. AM16-25
MGS.hg0452	Bacteria	Firmicutes	Clostridia	Clostridiales	Ruminococcaceae	unclassified	unclassified	unclassified	Ruminococcaceae sp.
MGS.hg0453	Bacteria	Firmicutes	Clostridia	Clostridiales	Lachnospiraceae	Blautia	Blautia sp. Marseille-P3087	unclassified	Blautia sp. Marseille-P3087
MGS.hg0454	Bacteria	Firmicutes	Clostridia	unclassified	unclassified	unclassified	unclassified	unclassified	Clostridia sp.
MGS.hg0455	Bacteria	Firmicutes	Clostridia	Clostridiales	Peptostreptococcaceae	unclassified	unclassified	unclassified	Peptostreptococcaceae sp.
MGS.hg0456	Bacteria	Bacteroidetes	Bacteroidia	Bacteroidales	Rikenellaceae	Alistipes	unclassified	unclassified	Alistipes sp.
MGS.hg0457	Bacteria	Bacteroidetes	Bacteroidia	Bacteroidales	Barnesiellaceae	Coprobacter	Coprobacter secundus	unclassified	Coprobacter secundus
MGS.hg0458	Bacteria	Firmicutes	Clostridia	Clostridiales	unclassified	unclassified	unclassified	unclassified	Clostridiales sp.
MGS.hg0459	Bacteria	unclassified	unclassified	unclassified	unclassified	unclassified	unclassified	unclassified	Bacteria sp.
MGS.hg0460	Bacteria	Proteobacteria	Betaproteobacteria	Burkholderiales	Sutterellaceae	Sutterella	unclassified	unclassified	Sutterella sp.
MGS.hg0461	Bacteria	Firmicutes	Negativicutes	Veillonellales	Veillonellaceae	Dialister	Dialister succinatiphilus	unclassified	Dialister succinatiphilus
MGS.hg0462	Bacteria	Firmicutes	Clostridia	unclassified	unclassified	unclassified	unclassified	unclassified	Clostridia sp.
MGS.hg0463	Bacteria	Firmicutes	Clostridia	unclassified	unclassified	unclassified	unclassified	unclassified	Clostridia sp.
MGS.hg0464	Bacteria	Actinobacteria	Actinobacteria	Bifidobacteriales	Bifidobacteriaceae	Bifidobacterium	Bifidobacterium longum	Bifidobacterium longum subsp. infantis	Bifidobacterium longum subsp. infantis
MGS.hg0465	Bacteria	Firmicutes	Clostridia	Clostridiales	Lachnospiraceae	Eisenbergiella	Eisenbergiella massiliensis	unclassified	Eisenbergiella massiliensis
MGS.hg0466	Bacteria	Bacteroidetes	Bacteroidia	Bacteroidales	Prevotellaceae	Prevotella	Prevotella sp. P4-65	unclassified	Prevotella sp. P4-65
MGS.hg0467	Bacteria	unclassified	unclassified	unclassified	unclassified	unclassified	unclassified	unclassified	Bacteria sp.
MGS.hg0468	Bacteria	Firmicutes	Clostridia	Clostridiales	unclassified	unclassified	unclassified	unclassified	Clostridiales sp.
MGS.hg0469	Bacteria	Firmicutes	unclassified	unclassified	unclassified	unclassified	unclassified	unclassified	Firmicutes sp.
MGS.hg0470	Bacteria	Firmicutes	Clostridia	Clostridiales	unclassified	unclassified	unclassified	unclassified	Clostridiales sp.
MGS.hg0471	Bacteria	Firmicutes	Negativicutes	Selenomonadales	Selenomonadaceae	Mitsuokella	Mitsuokella jalaludinii	unclassified	Mitsuokella jalaludinii
MGS.hg0472	Bacteria	Bacteroidetes	Bacteroidia	Bacteroidales	Tannerellaceae	Parabacteroides	Parabacteroides goldsteinii	unclassified	Parabacteroides goldsteinii
MGS.hg0473	Bacteria	Bacteroidetes	Bacteroidia	unclassified	unclassified	unclassified	unclassified	unclassified	Bacteroidia sp.
MGS.hg0474	Bacteria	Firmicutes	Clostridia	Clostridiales	unclassified	unclassified	unclassified	unclassified	Clostridiales sp.
MGS.hg0475	Bacteria	Actinobacteria	unclassified	unclassified	unclassified	unclassified	unclassified	unclassified	Actinobacteria sp.
MGS.hg0476	Bacteria	Firmicutes	Bacilli	Lactobacillales	Streptococcaceae	Streptococcus	Streptococcus salivarius	unclassified	Streptococcus salivarius
MGS.hg0477	Bacteria	Firmicutes	unclassified	unclassified	unclassified	unclassified	unclassified	unclassified	Firmicutes sp.
MGS.hg0478	Bacteria	Proteobacteria	Betaproteobacteria	unclassified	unclassified	unclassified	unclassified	unclassified	Betaproteobacteria sp.
MGS.hg0479	Bacteria	Firmicutes	Clostridia	unclassified	unclassified	unclassified	unclassified	unclassified	Clostridia sp.
MGS.hg0480	Bacteria	Firmicutes	Clostridia	Clostridiales	unclassified	unclassified	unclassified	unclassified	Clostridiales sp.
MGS.hg0481	unclassified	unclassified	unclassified	unclassified	unclassified	unclassified	unclassified	unclassified	unclassified sp.
MGS.hg0482	Bacteria	Firmicutes	Clostridia	Clostridiales	Lachnospiraceae	unclassified	unclassified	unclassified	Lachnospiraceae sp.
MGS.hg0483	Bacteria	Bacteroidetes	unclassified	unclassified	unclassified	unclassified	unclassified	unclassified	Bacteroidetes sp.
MGS.hg0484	Bacteria	Bacteroidetes	Bacteroidia	unclassified	unclassified	unclassified	unclassified	unclassified	Bacteroidia sp.
MGS.hg0485	Bacteria	Bacteroidetes	Bacteroidia	Bacteroidales	unclassified	unclassified	unclassified	unclassified	Bacteroidales sp.
MGS.hg0486	Bacteria	Bacteroidetes	Bacteroidia	Bacteroidales	Rikenellaceae	unclassified	unclassified	unclassified	Rikenellaceae sp.
MGS.hg0487	Bacteria	Candidatus Melainabacteria	unclassified	unclassified	unclassified	unclassified	unclassified	unclassified	Candidatus Melainabacteria sp.
MGS.hg0488	Bacteria	Firmicutes	unclassified	unclassified	unclassified	unclassified	unclassified	unclassified	Firmicutes sp.
MGS.hg0489	Bacteria	Firmicutes	unclassified	unclassified	unclassified	unclassified	unclassified	unclassified	Firmicutes sp.
MGS.hg0490	Bacteria	Firmicutes	Clostridia	Clostridiales	unclassified	unclassified	unclassified	unclassified	Clostridiales sp.
MGS.hg0491	Bacteria	unclassified	unclassified	unclassified	unclassified	unclassified	unclassified	unclassified	Bacteria sp.
MGS.hg0492	Bacteria	Bacteroidetes	Bacteroidia	Bacteroidales	Prevotellaceae	unclassified	unclassified	unclassified	Prevotellaceae sp.
MGS.hg0493	Bacteria	Firmicutes	Clostridia	Clostridiales	Lachnospiraceae	Eisenbergiella	Eisenbergiella tayi	unclassified	Eisenbergiella tayi
MGS.hg0494	Bacteria	Bacteroidetes	Bacteroidia	Bacteroidales	unclassified	unclassified	unclassified	unclassified	Bacteroidales sp.
MGS.hg0495	Bacteria	Firmicutes	Clostridia	Clostridiales	Ruminococcaceae	Ruminococcus	Ruminococcus sp. AF46-10NS	unclassified	Ruminococcus sp. AF46-10NS
MGS.hg0496	Bacteria	Proteobacteria	Betaproteobacteria	Burkholderiales	Sutterellaceae	Sutterella	Sutterella sp. AM11-39	unclassified	Sutterella sp. AM11-39
MGS.hg0497	Bacteria	Bacteroidetes	Bacteroidia	Bacteroidales	Odoribacteraceae	Odoribacter	Odoribacter laneus	unclassified	Odoribacter laneus
MGS.hg0498	Bacteria	Bacteroidetes	Bacteroidia	Bacteroidales	Prevotellaceae	unclassified	unclassified	unclassified	Prevotellaceae sp.
MGS.hg0499	Bacteria	Bacteroidetes	Bacteroidia	Bacteroidales	Bacteroidaceae	Bacteroides	unclassified	unclassified	Bacteroides sp.
MGS.hg0500	Bacteria	Firmicutes	Clostridia	Clostridiales	Lachnospiraceae	Anaerotignum	Clostridia bacterium UC5.1-1D10	unclassified	Clostridia bacterium UC5.1-1D10
MGS.hg0501	Bacteria	Firmicutes	Clostridia	Clostridiales	unclassified	unclassified	unclassified	unclassified	Clostridiales sp.
MGS.hg0502	Bacteria	Firmicutes	Clostridia	Clostridiales	unclassified	unclassified	unclassified	unclassified	Clostridiales sp.
MGS.hg0503	Bacteria	Firmicutes	Clostridia	Clostridiales	unclassified	unclassified	unclassified	unclassified	Clostridiales sp.
MGS.hg0504	Bacteria	Firmicutes	Negativicutes	Veillonellales	Veillonellaceae	Megasphaera	Megasphaera sp. NM10	unclassified	Megasphaera sp. NM10
MGS.hg0505	Bacteria	Bacteroidetes	Bacteroidia	Bacteroidales	Bacteroidaceae	unclassified	unclassified	unclassified	Bacteroidaceae sp.
MGS.hg0506	Bacteria	Firmicutes	Clostridia	Clostridiales	unclassified	unclassified	unclassified	unclassified	Clostridiales sp.
MGS.hg0507	Bacteria	Firmicutes	Erysipelotrichia	Erysipelotrichales	Erysipelotrichaceae	Erysipelatoclostridium	[Clostridium] spiroforme	unclassified	[Clostridium] spiroforme
MGS.hg0508	Bacteria	Firmicutes	Erysipelotrichia	Erysipelotrichales	unclassified	unclassified	unclassified	unclassified	Erysipelotrichales sp.
MGS.hg0509	Bacteria	Bacteroidetes	Bacteroidia	Bacteroidales	unclassified	unclassified	unclassified	unclassified	Bacteroidales sp.
MGS.hg0510	Archaea	Euryarchaeota	Methanobacteria	Methanobacteriales	Methanobacteriaceae	Methanosphaera	Methanosphaera stadtmanae	unclassified	Methanosphaera stadtmanae
MGS.hg0511	unclassified	unclassified	unclassified	unclassified	unclassified	unclassified	unclassified	unclassified	unclassified sp.
MGS.hg0512	Bacteria	Firmicutes	Clostridia	unclassified	unclassified	unclassified	unclassified	unclassified	Clostridia sp.
MGS.hg0513	Bacteria	Firmicutes	Clostridia	unclassified	unclassified	unclassified	unclassified	unclassified	Clostridia sp.
MGS.hg0514	Bacteria	Firmicutes	Clostridia	Clostridiales	unclassified	unclassified	unclassified	unclassified	Clostridiales sp.
MGS.hg0515	Bacteria	unclassified	unclassified	unclassified	unclassified	unclassified	unclassified	unclassified	Bacteria sp.
MGS.hg0516	Bacteria	Firmicutes	Clostridia	Clostridiales	unclassified	unclassified	unclassified	unclassified	Clostridiales sp.
MGS.hg0517	Bacteria	Firmicutes	Clostridia	Clostridiales	unclassified	unclassified	unclassified	unclassified	Clostridiales sp.
MGS.hg0518	Bacteria	Firmicutes	Clostridia	Clostridiales	unclassified	unclassified	unclassified	unclassified	Clostridiales sp.
MGS.hg0519	Bacteria	Bacteroidetes	Bacteroidia	Bacteroidales	unclassified	unclassified	unclassified	unclassified	Bacteroidales sp.
MGS.hg0520	Bacteria	Bacteroidetes	Bacteroidia	Bacteroidales	unclassified	unclassified	unclassified	unclassified	Bacteroidales sp.
MGS.hg0521	unclassified	unclassified	unclassified	unclassified	unclassified	unclassified	unclassified	unclassified	unclassified sp.
MGS.hg0522	Bacteria	Firmicutes	Clostridia	Clostridiales	unclassified	unclassified	unclassified	unclassified	Clostridiales sp.
MGS.hg0523	Bacteria	Firmicutes	Negativicutes	Acidaminococcales	Acidaminococcaceae	Phascolarctobacterium	Phascolarctobacterium succinatutens	unclassified	Phascolarctobacterium succinatutens
MGS.hg0524	Bacteria	Firmicutes	Clostridia	Clostridiales	Clostridiaceae	Butyricicoccus	unclassified	unclassified	Butyricicoccus sp.
MGS.hg0525	Bacteria	unclassified	unclassified	unclassified	unclassified	unclassified	unclassified	unclassified	Bacteria sp.
MGS.hg0526	Bacteria	Firmicutes	Clostridia	Clostridiales	Lachnospiraceae	Anaerostipes	unclassified	unclassified	Anaerostipes sp.
MGS.hg0527	Bacteria	Proteobacteria	Betaproteobacteria	Burkholderiales	unclassified	unclassified	unclassified	unclassified	Burkholderiales sp.
MGS.hg0528	Bacteria	Firmicutes	Clostridia	Clostridiales	Lachnospiraceae	Coprococcus	Coprococcus sp. HPP0074	unclassified	Coprococcus sp. HPP0074
MGS.hg0529	unclassified	unclassified	unclassified	unclassified	unclassified	unclassified	unclassified	unclassified	unclassified sp.
MGS.hg0530	Bacteria	Firmicutes	Clostridia	Clostridiales	unclassified	unclassified	unclassified	unclassified	Clostridiales sp.
MGS.hg0531	Bacteria	unclassified	unclassified	unclassified	unclassified	unclassified	unclassified	unclassified	Bacteria sp.
MGS.hg0532	Bacteria	Bacteroidetes	Bacteroidia	Bacteroidales	Prevotellaceae	Paraprevotella	Paraprevotella xylaniphila	unclassified	Paraprevotella xylaniphila
MGS.hg0533	Bacteria	Firmicutes	Clostridia	Clostridiales	Ruminococcaceae	Pseudoflavonifractor	Ruminococcaceae bacterium D16	unclassified	Ruminococcaceae bacterium D16
MGS.hg0534	Bacteria	Firmicutes	Clostridia	unclassified	unclassified	unclassified	unclassified	unclassified	Clostridia sp.
MGS.hg0535	Bacteria	Lentisphaerae	Lentisphaeria	Victivallales	Victivallaceae	Victivallis	Victivallis vadensis	unclassified	Victivallis vadensis
MGS.hg0536	Bacteria	Bacteroidetes	Bacteroidia	Bacteroidales	Bacteroidaceae	unclassified	unclassified	unclassified	Bacteroidaceae sp.
MGS.hg0537	Bacteria	Actinobacteria	Actinobacteria	Bifidobacteriales	Bifidobacteriaceae	Bifidobacterium	Bifidobacterium dentium	unclassified	Bifidobacterium dentium
MGS.hg0538	Bacteria	Firmicutes	Clostridia	unclassified	unclassified	unclassified	unclassified	unclassified	Clostridia sp.
MGS.hg0539	Bacteria	Firmicutes	Clostridia	unclassified	unclassified	unclassified	unclassified	unclassified	Clostridia sp.
MGS.hg0540	Bacteria	unclassified	unclassified	unclassified	unclassified	unclassified	unclassified	unclassified	Bacteria sp.
MGS.hg0541	Bacteria	Bacteroidetes	Bacteroidia	Bacteroidales	Bacteroidaceae	Bacteroides	Bacteroides plebeius	unclassified	Bacteroides plebeius
MGS.hg0542	Bacteria	Firmicutes	Erysipelotrichia	Erysipelotrichales	Erysipelotrichaceae	Erysipelatoclostridium	[Clostridium] innocuum	unclassified	[Clostridium] innocuum
MGS.hg0543	Bacteria	Firmicutes	Clostridia	Clostridiales	Oscillospiraceae	unclassified	unclassified	unclassified	Oscillospiraceae sp.
MGS.hg0544	Bacteria	Firmicutes	Clostridia	unclassified	unclassified	unclassified	unclassified	unclassified	Clostridia sp.
MGS.hg0545	Bacteria	Firmicutes	Clostridia	Clostridiales	unclassified	unclassified	unclassified	unclassified	Clostridiales sp.
MGS.hg0546	Bacteria	Bacteroidetes	Bacteroidia	unclassified	unclassified	unclassified	unclassified	unclassified	Bacteroidia sp.
MGS.hg0547	Bacteria	unclassified	unclassified	unclassified	unclassified	unclassified	unclassified	unclassified	Bacteria sp.
MGS.hg0548	unclassified	unclassified	unclassified	unclassified	unclassified	unclassified	unclassified	unclassified	unclassified sp.
MGS.hg0549	Bacteria	Firmicutes	Clostridia	Clostridiales	Eubacteriaceae	Eubacterium	Eubacterium sp. 3_1_31	unclassified	Eubacterium sp. 3_1_31
MGS.hg0550	Bacteria	Firmicutes	Clostridia	unclassified	unclassified	unclassified	unclassified	unclassified	Clostridia sp.
MGS.hg0551	unclassified	unclassified	unclassified	unclassified	unclassified	unclassified	unclassified	unclassified	unclassified sp.
MGS.hg0552	Bacteria	Firmicutes	unclassified	unclassified	unclassified	unclassified	unclassified	unclassified	Firmicutes sp.
MGS.hg0553	Bacteria	unclassified	unclassified	unclassified	unclassified	unclassified	unclassified	unclassified	Bacteria sp.
MGS.hg0554	Bacteria	Firmicutes	Clostridia	Clostridiales	unclassified	unclassified	unclassified	unclassified	Clostridiales sp.
MGS.hg0555	unclassified	unclassified	unclassified	unclassified	unclassified	unclassified	unclassified	unclassified	unclassified sp.
MGS.hg0556	Bacteria	unclassified	unclassified	unclassified	unclassified	unclassified	unclassified	unclassified	Bacteria sp.
MGS.hg0557	Bacteria	Firmicutes	Clostridia	Clostridiales	Lachnospiraceae	Lachnoclostridium	[Clostridium] clostridioforme	unclassified	[Clostridium] clostridioforme
MGS.hg0558	Bacteria	Actinobacteria	Coriobacteriia	Coriobacteriales	Atopobiaceae	Olsenella	unclassified	unclassified	Olsenella sp.
MGS.hg0559	Bacteria	Firmicutes	Clostridia	Clostridiales	unclassified	unclassified	unclassified	unclassified	Clostridiales sp.
MGS.hg0560	Bacteria	Firmicutes	Clostridia	Clostridiales	unclassified	unclassified	unclassified	unclassified	Clostridiales sp.
MGS.hg0561	Bacteria	Firmicutes	Clostridia	Clostridiales	Lachnospiraceae	Lachnoclostridium	[Clostridium] clostridioforme	unclassified	[Clostridium] clostridioforme
MGS.hg0562	Bacteria	unclassified	unclassified	unclassified	unclassified	unclassified	unclassified	unclassified	Bacteria sp.
MGS.hg0563	Bacteria	Proteobacteria	Betaproteobacteria	Burkholderiales	Sutterellaceae	Parasutterella	unclassified	unclassified	Parasutterella sp.
MGS.hg0564	Bacteria	Firmicutes	Clostridia	Clostridiales	Ruminococcaceae	Neglecta	Neglecta timonensis	unclassified	Neglecta timonensis
MGS.hg0565	Bacteria	Firmicutes	Clostridia	Clostridiales	Ruminococcaceae	Ruminococcus	Ruminococcus champanellensis	unclassified	Ruminococcus champanellensis
MGS.hg0566	Bacteria	Firmicutes	unclassified	unclassified	unclassified	unclassified	unclassified	unclassified	Firmicutes sp.
MGS.hg0567	Bacteria	Bacteroidetes	Bacteroidia	Bacteroidales	Prevotellaceae	Prevotella	Prevotella sp. 109	unclassified	Prevotella sp. 109
MGS.hg0568	Bacteria	Firmicutes	Clostridia	Clostridiales	unclassified	unclassified	unclassified	unclassified	Clostridiales sp.
MGS.hg0569	unclassified	unclassified	unclassified	unclassified	unclassified	unclassified	unclassified	unclassified	unclassified sp.
MGS.hg0570	Bacteria	Firmicutes	Clostridia	unclassified	unclassified	unclassified	unclassified	unclassified	Clostridia sp.
MGS.hg0571	Bacteria	Firmicutes	Clostridia	Clostridiales	Eubacteriaceae	Eubacterium	unclassified	unclassified	Eubacterium sp.
MGS.hg0572	Bacteria	Firmicutes	unclassified	unclassified	unclassified	unclassified	unclassified	unclassified	Firmicutes sp.
MGS.hg0573	Bacteria	Bacteroidetes	Bacteroidia	Bacteroidales	Prevotellaceae	Prevotella	Prevotella sp. Marseille-P4119	unclassified	Prevotella sp. Marseille-P4119
MGS.hg0574	Bacteria	Firmicutes	Clostridia	unclassified	unclassified	unclassified	unclassified	unclassified	Clostridia sp.
MGS.hg0575	Bacteria	Candidatus Melainabacteria	unclassified	unclassified	unclassified	unclassified	unclassified	unclassified	Candidatus Melainabacteria sp.
MGS.hg0576	Bacteria	Firmicutes	Clostridia	unclassified	unclassified	unclassified	unclassified	unclassified	Clostridia sp.
MGS.hg0577	Bacteria	Firmicutes	Clostridia	Clostridiales	unclassified	unclassified	unclassified	unclassified	Clostridiales sp.
MGS.hg0578	Bacteria	unclassified	unclassified	unclassified	unclassified	unclassified	unclassified	unclassified	Bacteria sp.
MGS.hg0579	Bacteria	Firmicutes	Clostridia	Clostridiales	unclassified	unclassified	unclassified	unclassified	Clostridiales sp.
MGS.hg0580	Archaea	Euryarchaeota	Methanobacteria	Methanobacteriales	Methanobacteriaceae	Methanobrevibacter	Methanobrevibacter smithii	unclassified	Methanobrevibacter smithii
MGS.hg0581	Bacteria	Firmicutes	Clostridia	Clostridiales	Ruminococcaceae	Negativibacillus	Negativibacillus massiliensis	unclassified	Negativibacillus massiliensis
MGS.hg0582	Bacteria	Bacteroidetes	Bacteroidia	Bacteroidales	Bacteroidaceae	Bacteroides	unclassified	unclassified	Bacteroides sp.
MGS.hg0583	unclassified	unclassified	unclassified	unclassified	unclassified	unclassified	unclassified	unclassified	unclassified sp.
MGS.hg0584	Bacteria	Bacteroidetes	Bacteroidia	Bacteroidales	Bacteroidaceae	Bacteroides	Bacteroides fragilis	unclassified	Bacteroides fragilis
MGS.hg0585	unclassified	unclassified	unclassified	unclassified	unclassified	unclassified	unclassified	unclassified	unclassified sp.
MGS.hg0586	Bacteria	Firmicutes	Clostridia	Clostridiales	Ruminococcaceae	unclassified	unclassified	unclassified	Ruminococcaceae sp.
MGS.hg0587	Bacteria	Firmicutes	Clostridia	Clostridiales	Ruminococcaceae	unclassified	unclassified	unclassified	Ruminococcaceae sp.
MGS.hg0588	Bacteria	Firmicutes	unclassified	unclassified	unclassified	unclassified	unclassified	unclassified	Firmicutes sp.
MGS.hg0589	Bacteria	Firmicutes	Clostridia	Erysipelotrichales	Erysipelotrichaceae	Eubacterium	Firmicutes bacterium AM41-11	unclassified	Firmicutes bacterium AM41-11
MGS.hg0590	unclassified	unclassified	unclassified	unclassified	unclassified	unclassified	unclassified	unclassified	unclassified sp.
MGS.hg0591	unclassified	unclassified	unclassified	unclassified	unclassified	unclassified	unclassified	unclassified	unclassified sp.
MGS.hg0592	unclassified	unclassified	unclassified	unclassified	unclassified	unclassified	unclassified	unclassified	unclassified sp.
MGS.hg0593	Bacteria	Firmicutes	unclassified	unclassified	unclassified	unclassified	unclassified	unclassified	Firmicutes sp.
MGS.hg0594	Bacteria	Firmicutes	Clostridia	unclassified	unclassified	unclassified	unclassified	unclassified	Clostridia sp.
MGS.hg0595	Bacteria	Firmicutes	Clostridia	unclassified	unclassified	unclassified	unclassified	unclassified	Clostridia sp.
MGS.hg0596	Bacteria	Bacteroidetes	Bacteroidia	Bacteroidales	Odoribacteraceae	unclassified	unclassified	unclassified	Odoribacteraceae sp.
MGS.hg0597	Bacteria	Bacteroidetes	Bacteroidia	Bacteroidales	Odoribacteraceae	Butyricimonas	unclassified	unclassified	Butyricimonas sp.
MGS.hg0598	Bacteria	Firmicutes	Clostridia	Clostridiales	unclassified	unclassified	unclassified	unclassified	Clostridiales sp.
MGS.hg0599	unclassified	unclassified	unclassified	unclassified	unclassified	unclassified	unclassified	unclassified	unclassified sp.
MGS.hg0600	Bacteria	Firmicutes	Clostridia	Clostridiales	unclassified	unclassified	unclassified	unclassified	Clostridiales sp.
MGS.hg0601	Bacteria	Bacteroidetes	Bacteroidia	Bacteroidales	unclassified	unclassified	unclassified	unclassified	Bacteroidales sp.
MGS.hg0602	Bacteria	unclassified	unclassified	unclassified	unclassified	unclassified	unclassified	unclassified	Bacteria sp.
MGS.hg0603	Bacteria	unclassified	unclassified	unclassified	unclassified	unclassified	unclassified	unclassified	Bacteria sp.
MGS.hg0604	Bacteria	Firmicutes	Negativicutes	Veillonellales	Veillonellaceae	Megasphaera	Megasphaera elsdenii	unclassified	Megasphaera elsdenii
MGS.hg0605	Bacteria	Firmicutes	Clostridia	Clostridiales	unclassified	unclassified	unclassified	unclassified	Clostridiales sp.
MGS.hg0606	Bacteria	Firmicutes	Clostridia	Clostridiales	Ruminococcaceae	unclassified	unclassified	unclassified	Ruminococcaceae sp.
MGS.hg0607	Bacteria	Firmicutes	Clostridia	unclassified	unclassified	unclassified	unclassified	unclassified	Clostridia sp.
MGS.hg0608	Bacteria	Firmicutes	Clostridia	Clostridiales	Lachnospiraceae	Blautia	unclassified	unclassified	Blautia sp.
MGS.hg0609	Bacteria	Firmicutes	Clostridia	Clostridiales	Eubacteriaceae	unclassified	unclassified	unclassified	Eubacteriaceae sp.
MGS.hg0610	Bacteria	Firmicutes	Clostridia	unclassified	unclassified	unclassified	unclassified	unclassified	Clostridia sp.
MGS.hg0611	Bacteria	Firmicutes	unclassified	unclassified	unclassified	unclassified	unclassified	unclassified	Firmicutes sp.
MGS.hg0612	Bacteria	Bacteroidetes	Bacteroidia	Bacteroidales	unclassified	unclassified	unclassified	unclassified	Bacteroidales sp.
MGS.hg0613	Bacteria	Firmicutes	Clostridia	Clostridiales	Lachnospiraceae	unclassified	unclassified	unclassified	Lachnospiraceae sp.
MGS.hg0614	Bacteria	Firmicutes	Clostridia	Clostridiales	unclassified	unclassified	unclassified	unclassified	Clostridiales sp.
MGS.hg0615	unclassified	unclassified	unclassified	unclassified	unclassified	unclassified	unclassified	unclassified	unclassified sp.
MGS.hg0616	Bacteria	Firmicutes	Clostridia	Clostridiales	Lachnospiraceae	unclassified	unclassified	unclassified	Lachnospiraceae sp.
MGS.hg0617	Bacteria	Bacteroidetes	Bacteroidia	Bacteroidales	Prevotellaceae	Prevotella	unclassified	unclassified	Prevotella sp.
MGS.hg0618	Bacteria	Firmicutes	Clostridia	Clostridiales	unclassified	unclassified	unclassified	unclassified	Clostridiales sp.
MGS.hg0619	Bacteria	Firmicutes	Erysipelotrichia	Erysipelotrichales	unclassified	unclassified	unclassified	unclassified	Erysipelotrichales sp.
MGS.hg0620	Bacteria	Bacteroidetes	Bacteroidia	Bacteroidales	Rikenellaceae	Alistipes	Alistipes sp. An31A	unclassified	Alistipes sp. An31A
MGS.hg0621	Bacteria	Firmicutes	Clostridia	unclassified	unclassified	unclassified	unclassified	unclassified	Clostridia sp.
MGS.hg0622	Bacteria	Firmicutes	Clostridia	Clostridiales	unclassified	unclassified	unclassified	unclassified	Clostridiales sp.
MGS.hg0623	Bacteria	Bacteroidetes	Bacteroidia	Bacteroidales	unclassified	unclassified	unclassified	unclassified	Bacteroidales sp.
MGS.hg0624	Bacteria	Firmicutes	Clostridia	unclassified	unclassified	unclassified	unclassified	unclassified	Clostridia sp.
MGS.hg0625	Bacteria	Firmicutes	unclassified	unclassified	unclassified	unclassified	unclassified	unclassified	Firmicutes sp.
MGS.hg0626	Bacteria	Firmicutes	Clostridia	Clostridiales	unclassified	unclassified	unclassified	unclassified	Clostridiales sp.
MGS.hg0627	unclassified	unclassified	unclassified	unclassified	unclassified	unclassified	unclassified	unclassified	unclassified sp.
MGS.hg0628	Bacteria	Firmicutes	Clostridia	unclassified	unclassified	unclassified	unclassified	unclassified	Clostridia sp.
MGS.hg0629	Bacteria	Actinobacteria	Coriobacteriia	Coriobacteriales	Coriobacteriaceae	Collinsella	Collinsella intestinalis	unclassified	Collinsella intestinalis
MGS.hg0630	Bacteria	Firmicutes	Negativicutes	Veillonellales	Veillonellaceae	Allisonella	Allisonella histaminiformans	unclassified	Allisonella histaminiformans
MGS.hg0631	unclassified	unclassified	unclassified	unclassified	unclassified	unclassified	unclassified	unclassified	unclassified sp.
MGS.hg0632	Bacteria	Firmicutes	Clostridia	unclassified	unclassified	unclassified	unclassified	unclassified	Clostridia sp.
MGS.hg0633	Bacteria	Firmicutes	Clostridia	Clostridiales	unclassified	unclassified	unclassified	unclassified	Clostridiales sp.
MGS.hg0634	Bacteria	Firmicutes	Clostridia	Clostridiales	Ruminococcaceae	Ruminococcus	unclassified	unclassified	Ruminococcus sp.
MGS.hg0635	Bacteria	Firmicutes	Clostridia	unclassified	unclassified	unclassified	unclassified	unclassified	Clostridia sp.
MGS.hg0636	Bacteria	Firmicutes	Clostridia	Clostridiales	Lachnospiraceae	Anaerostipes	Anaerostipes caccae	unclassified	Anaerostipes caccae
MGS.hg0637	Bacteria	Firmicutes	Negativicutes	Veillonellales	unclassified	unclassified	unclassified	unclassified	Veillonellales sp.
MGS.hg0638	Bacteria	Firmicutes	Clostridia	Clostridiales	Ruminococcaceae	unclassified	unclassified	unclassified	Ruminococcaceae sp.
MGS.hg0639	Bacteria	Firmicutes	Negativicutes	Veillonellales	Veillonellaceae	unclassified	unclassified	unclassified	Veillonellaceae sp.
MGS.hg0640	Bacteria	Firmicutes	Clostridia	Clostridiales	Eubacteriaceae	Eubacterium	Eubacterium sp. AF22-8LB	unclassified	Eubacterium sp. AF22-8LB
MGS.hg0641	Bacteria	Firmicutes	Clostridia	Clostridiales	unclassified	unclassified	unclassified	unclassified	Clostridiales sp.
MGS.hg0642	Bacteria	Firmicutes	Clostridia	Clostridiales	unclassified	unclassified	unclassified	unclassified	Clostridiales sp.
MGS.hg0643	Bacteria	Firmicutes	Clostridia	Clostridiales	unclassified	unclassified	unclassified	unclassified	Clostridiales sp.
MGS.hg0644	Bacteria	Bacteroidetes	Bacteroidia	Bacteroidales	Bacteroidaceae	Bacteroides	Bacteroides cellulosilyticus	unclassified	Bacteroides cellulosilyticus
MGS.hg0645	Bacteria	Firmicutes	Clostridia	unclassified	unclassified	unclassified	unclassified	unclassified	Clostridia sp.
MGS.hg0646	Bacteria	Firmicutes	Clostridia	Clostridiales	unclassified	unclassified	unclassified	unclassified	Clostridiales sp.
MGS.hg0647	Bacteria	Firmicutes	Negativicutes	Selenomonadales	Selenomonadaceae	Mitsuokella	Mitsuokella multacida	unclassified	Mitsuokella multacida
MGS.hg0648	Bacteria	Firmicutes	unclassified	unclassified	unclassified	unclassified	unclassified	unclassified	Firmicutes sp.
MGS.hg0649	Bacteria	Firmicutes	Clostridia	Clostridiales	Lachnospiraceae	unclassified	unclassified	unclassified	Lachnospiraceae sp.
MGS.hg0650	Bacteria	Firmicutes	Clostridia	Clostridiales	unclassified	unclassified	unclassified	unclassified	Clostridiales sp.
MGS.hg0651	Bacteria	Firmicutes	Clostridia	Clostridiales	unclassified	unclassified	unclassified	unclassified	Clostridiales sp.
MGS.hg0652	Bacteria	unclassified	unclassified	unclassified	unclassified	unclassified	unclassified	unclassified	Bacteria sp.
MGS.hg0653	unclassified	unclassified	unclassified	unclassified	unclassified	unclassified	unclassified	unclassified	unclassified sp.
MGS.hg0654	Bacteria	unclassified	unclassified	unclassified	unclassified	unclassified	unclassified	unclassified	Bacteria sp.
MGS.hg0655	Bacteria	Firmicutes	Clostridia	unclassified	unclassified	unclassified	unclassified	unclassified	Clostridia sp.
MGS.hg0656	Bacteria	Firmicutes	Clostridia	Clostridiales	unclassified	unclassified	unclassified	unclassified	Clostridiales sp.
MGS.hg0657	Bacteria	Actinobacteria	Coriobacteriia	Coriobacteriales	Atopobiaceae	Libanicoccus	unclassified	unclassified	Libanicoccus sp.
MGS.hg0658	Bacteria	Firmicutes	Clostridia	Clostridiales	unclassified	unclassified	unclassified	unclassified	Clostridiales sp.
MGS.hg0659	Bacteria	Firmicutes	Clostridia	Clostridiales	Ruminococcaceae	unclassified	unclassified	unclassified	Ruminococcaceae sp.
MGS.hg0660	Bacteria	Firmicutes	Clostridia	Clostridiales	unclassified	unclassified	unclassified	unclassified	Clostridiales sp.
MGS.hg0661	Bacteria	Bacteroidetes	Bacteroidia	Bacteroidales	Rikenellaceae	Alistipes	unclassified	unclassified	Alistipes sp.
MGS.hg0662	Bacteria	Firmicutes	Clostridia	Clostridiales	unclassified	unclassified	unclassified	unclassified	Clostridiales sp.
MGS.hg0663	Bacteria	Bacteroidetes	Bacteroidia	Bacteroidales	Prevotellaceae	Prevotella	Prevotella lascolaii	unclassified	Prevotella lascolaii
MGS.hg0664	Bacteria	Firmicutes	Clostridia	Clostridiales	Lachnospiraceae	unclassified	unclassified	unclassified	Lachnospiraceae sp.
MGS.hg0665	Bacteria	Proteobacteria	Deltaproteobacteria	Desulfovibrionales	unclassified	unclassified	unclassified	unclassified	Desulfovibrionales sp.
MGS.hg0666	Bacteria	Proteobacteria	Betaproteobacteria	unclassified	unclassified	unclassified	unclassified	unclassified	Betaproteobacteria sp.
MGS.hg0667	Bacteria	Firmicutes	Clostridia	Clostridiales	Ruminococcaceae	unclassified	unclassified	unclassified	Ruminococcaceae sp.
MGS.hg0668	Bacteria	Firmicutes	Clostridia	Clostridiales	unclassified	unclassified	unclassified	unclassified	Clostridiales sp.
MGS.hg0669	Bacteria	Proteobacteria	Betaproteobacteria	Burkholderiales	unclassified	unclassified	unclassified	unclassified	Burkholderiales sp.
MGS.hg0670	Bacteria	unclassified	unclassified	unclassified	unclassified	unclassified	unclassified	unclassified	Bacteria sp.
MGS.hg0671	Bacteria	Actinobacteria	unclassified	unclassified	unclassified	unclassified	unclassified	unclassified	Actinobacteria sp.
MGS.hg0672	Bacteria	Firmicutes	Clostridia	Clostridiales	Clostridiaceae	Clostridium	unclassified	unclassified	Clostridium sp.
MGS.hg0673	Bacteria	Firmicutes	Clostridia	unclassified	unclassified	unclassified	unclassified	unclassified	Clostridia sp.
MGS.hg0674	unclassified	unclassified	unclassified	unclassified	unclassified	unclassified	unclassified	unclassified	unclassified sp.
MGS.hg0675	Bacteria	Firmicutes	Clostridia	Clostridiales	unclassified	unclassified	unclassified	unclassified	Clostridiales sp.
MGS.hg0676	Bacteria	Bacteroidetes	Bacteroidia	Bacteroidales	Bacteroidaceae	Bacteroides	unclassified	unclassified	Bacteroides sp.
MGS.hg0677	Bacteria	Bacteroidetes	Bacteroidia	Bacteroidales	Bacteroidaceae	Bacteroides	unclassified	unclassified	Bacteroides sp.
MGS.hg0678	Bacteria	Bacteroidetes	Bacteroidia	Bacteroidales	unclassified	unclassified	unclassified	unclassified	Bacteroidales sp.
MGS.hg0679	Bacteria	Firmicutes	Erysipelotrichia	Erysipelotrichales	Erysipelotrichaceae	Holdemania	Holdemania filiformis	unclassified	Holdemania filiformis
MGS.hg0680	Bacteria	Firmicutes	Clostridia	unclassified	unclassified	unclassified	unclassified	unclassified	Clostridia sp.
MGS.hg0681	Bacteria	Firmicutes	Clostridia	Clostridiales	Ruminococcaceae	Pseudoflavonifractor	Pseudoflavonifractor sp. An184	unclassified	Pseudoflavonifractor sp. An184
MGS.hg0682	Bacteria	Firmicutes	Clostridia	Clostridiales	Lachnospiraceae	Lachnoclostridium	Clostridiales bacterium VE202-26	unclassified	Clostridiales bacterium VE202-26
MGS.hg0683	Bacteria	Firmicutes	Clostridia	Clostridiales	Clostridiaceae	Clostridium	Clostridium disporicum	unclassified	Clostridium disporicum
MGS.hg0684	Bacteria	Bacteroidetes	Bacteroidia	Bacteroidales	Prevotellaceae	Prevotella	Prevotella buccae	unclassified	Prevotella buccae
MGS.hg0685	Bacteria	Firmicutes	Clostridia	Clostridiales	Lachnospiraceae	unclassified	unclassified	unclassified	Lachnospiraceae sp.
MGS.hg0686	Bacteria	Firmicutes	Clostridia	Clostridiales	unclassified	unclassified	unclassified	unclassified	Clostridiales sp.
MGS.hg0687	Bacteria	Bacteroidetes	Bacteroidia	Bacteroidales	unclassified	unclassified	unclassified	unclassified	Bacteroidales sp.
MGS.hg0688	Bacteria	unclassified	unclassified	unclassified	unclassified	unclassified	unclassified	unclassified	Bacteria sp.
MGS.hg0689	Bacteria	unclassified	unclassified	unclassified	unclassified	unclassified	unclassified	unclassified	Bacteria sp.
MGS.hg0690	Bacteria	Firmicutes	Clostridia	unclassified	unclassified	unclassified	unclassified	unclassified	Clostridia sp.
MGS.hg0691	Bacteria	unclassified	unclassified	unclassified	unclassified	unclassified	unclassified	unclassified	Bacteria sp.
MGS.hg0692	Bacteria	unclassified	unclassified	unclassified	unclassified	unclassified	unclassified	unclassified	Bacteria sp.
MGS.hg0693	Bacteria	Firmicutes	Clostridia	Clostridiales	Clostridiaceae	Hungatella	Hungatella hathewayi	unclassified	Hungatella hathewayi
MGS.hg0694	Bacteria	Firmicutes	Clostridia	Clostridiales	Ruminococcaceae	Anaeromassilibacillus	Anaeromassilibacillus sp. An250	unclassified	Anaeromassilibacillus sp. An250
MGS.hg0695	Bacteria	Firmicutes	Clostridia	unclassified	unclassified	unclassified	unclassified	unclassified	Clostridia sp.
MGS.hg0696	Bacteria	Firmicutes	Clostridia	unclassified	unclassified	unclassified	unclassified	unclassified	Clostridia sp.
MGS.hg0697	Bacteria	Firmicutes	Clostridia	unclassified	unclassified	unclassified	unclassified	unclassified	Clostridia sp.
MGS.hg0698	Bacteria	unclassified	unclassified	unclassified	unclassified	unclassified	unclassified	unclassified	Bacteria sp.
MGS.hg0699	Bacteria	Firmicutes	unclassified	unclassified	unclassified	unclassified	unclassified	unclassified	Firmicutes sp.
MGS.hg0700	Bacteria	Firmicutes	Clostridia	Clostridiales	unclassified	unclassified	unclassified	unclassified	Clostridiales sp.
MGS.hg0701	Bacteria	Bacteroidetes	Bacteroidia	Bacteroidales	Bacteroidaceae	Bacteroides	unclassified	unclassified	Bacteroides sp.
MGS.hg0702	Bacteria	Firmicutes	unclassified	unclassified	unclassified	unclassified	unclassified	unclassified	Firmicutes sp.
MGS.hg0703	unclassified	unclassified	unclassified	unclassified	unclassified	unclassified	unclassified	unclassified	unclassified sp.
MGS.hg0704	Bacteria	Firmicutes	Clostridia	Clostridiales	Lachnospiraceae	Lachnoclostridium	Lachnospiraceae bacterium 5_1_57FAA	unclassified	Lachnospiraceae bacterium 5_1_57FAA
MGS.hg0705	Bacteria	Candidatus Melainabacteria	unclassified	unclassified	unclassified	unclassified	unclassified	unclassified	Candidatus Melainabacteria sp.
MGS.hg0706	Bacteria	Firmicutes	Clostridia	Clostridiales	unclassified	unclassified	unclassified	unclassified	Clostridiales sp.
MGS.hg0707	Bacteria	Bacteroidetes	Bacteroidia	Bacteroidales	unclassified	unclassified	unclassified	unclassified	Bacteroidales sp.
MGS.hg0708	Bacteria	Firmicutes	unclassified	unclassified	unclassified	unclassified	unclassified	unclassified	Firmicutes sp.
MGS.hg0709	Bacteria	unclassified	unclassified	unclassified	unclassified	unclassified	unclassified	unclassified	Bacteria sp.
MGS.hg0710	Bacteria	Firmicutes	Clostridia	Clostridiales	Oscillospiraceae	unclassified	unclassified	unclassified	Oscillospiraceae sp.
MGS.hg0711	Bacteria	Firmicutes	Clostridia	Clostridiales	Lachnospiraceae	Lachnoclostridium	Clostridiales bacterium VE202-15	unclassified	Clostridiales bacterium VE202-15
MGS.hg0712	Bacteria	Firmicutes	Negativicutes	Veillonellales	Veillonellaceae	Megasphaera	Megasphaera micronuciformis	unclassified	Megasphaera micronuciformis
MGS.hg0713	Bacteria	Firmicutes	Negativicutes	Veillonellales	unclassified	unclassified	unclassified	unclassified	Veillonellales sp.
MGS.hg0714	Bacteria	Firmicutes	Clostridia	Clostridiales	Ruminococcaceae	Flavonifractor	Ruminococcaceae bacterium AM28-23LB	unclassified	Ruminococcaceae bacterium AM28-23LB
MGS.hg0715	Bacteria	Proteobacteria	Deltaproteobacteria	Desulfovibrionales	Desulfovibrionaceae	Desulfovibrio	Desulfovibrio fairfieldensis	unclassified	Desulfovibrio fairfieldensis
MGS.hg0716	Bacteria	Firmicutes	Clostridia	unclassified	unclassified	unclassified	unclassified	unclassified	Clostridia sp.
MGS.hg0717	Bacteria	Firmicutes	Clostridia	Clostridiales	unclassified	unclassified	unclassified	unclassified	Clostridiales sp.
MGS.hg0718	Bacteria	Firmicutes	Clostridia	unclassified	unclassified	unclassified	unclassified	unclassified	Clostridia sp.
MGS.hg0719	Bacteria	Firmicutes	Clostridia	unclassified	unclassified	unclassified	unclassified	unclassified	Clostridia sp.
MGS.hg0720	Bacteria	Firmicutes	Clostridia	Clostridiales	unclassified	unclassified	unclassified	unclassified	Clostridiales sp.
MGS.hg0721	Bacteria	Proteobacteria	Deltaproteobacteria	Desulfovibrionales	unclassified	unclassified	unclassified	unclassified	Desulfovibrionales sp.
MGS.hg0722	Bacteria	Firmicutes	Clostridia	Clostridiales	unclassified	unclassified	unclassified	unclassified	Clostridiales sp.
MGS.hg0723	Bacteria	Bacteroidetes	Bacteroidia	Bacteroidales	unclassified	unclassified	unclassified	unclassified	Bacteroidales sp.
MGS.hg0724	Bacteria	Firmicutes	Clostridia	unclassified	unclassified	unclassified	unclassified	unclassified	Clostridia sp.
MGS.hg0725	Bacteria	Proteobacteria	Betaproteobacteria	unclassified	unclassified	unclassified	unclassified	unclassified	Betaproteobacteria sp.
MGS.hg0726	Bacteria	Firmicutes	Clostridia	Clostridiales	unclassified	unclassified	unclassified	unclassified	Clostridiales sp.
MGS.hg0727	Bacteria	unclassified	unclassified	unclassified	unclassified	unclassified	unclassified	unclassified	Bacteria sp.
MGS.hg0728	Bacteria	unclassified	unclassified	unclassified	unclassified	unclassified	unclassified	unclassified	Bacteria sp.
MGS.hg0729	Bacteria	Firmicutes	Clostridia	unclassified	unclassified	unclassified	unclassified	unclassified	Clostridia sp.
MGS.hg0730	Bacteria	unclassified	unclassified	unclassified	unclassified	unclassified	unclassified	unclassified	Bacteria sp.
MGS.hg0731	Bacteria	Firmicutes	Clostridia	Clostridiales	unclassified	unclassified	unclassified	unclassified	Clostridiales sp.
MGS.hg0732	Bacteria	Firmicutes	Clostridia	Clostridiales	Eubacteriaceae	Eubacterium	Roseburia sp. OM02-15	unclassified	Roseburia sp. OM02-15
MGS.hg0733	Bacteria	Proteobacteria	Deltaproteobacteria	Desulfovibrionales	Desulfovibrionaceae	Desulfovibrio	Desulfovibrio piger	unclassified	Desulfovibrio piger
MGS.hg0734	unclassified	unclassified	unclassified	unclassified	unclassified	unclassified	unclassified	unclassified	unclassified sp.
MGS.hg0735	Bacteria	Bacteroidetes	Bacteroidia	Bacteroidales	unclassified	unclassified	unclassified	unclassified	Bacteroidales sp.
MGS.hg0736	Bacteria	Firmicutes	Clostridia	Clostridiales	Lachnospiraceae	Coprococcus	unclassified	unclassified	Coprococcus sp.
MGS.hg0737	Bacteria	Bacteroidetes	Bacteroidia	Bacteroidales	Rikenellaceae	Alistipes	Alistipes timonensis	unclassified	Alistipes timonensis
MGS.hg0738	Bacteria	Proteobacteria	Betaproteobacteria	Burkholderiales	unclassified	unclassified	unclassified	unclassified	Burkholderiales sp.
MGS.hg0739	unclassified	unclassified	unclassified	unclassified	unclassified	unclassified	unclassified	unclassified	unclassified sp.
MGS.hg0740	Bacteria	Firmicutes	Clostridia	Clostridiales	Lachnospiraceae	Anaerostipes	Anaerostipes sp. BG01	unclassified	Anaerostipes sp. BG01
MGS.hg0741	Bacteria	Firmicutes	Clostridia	Clostridiales	Lachnospiraceae	Blautia	Blautia producta	unclassified	Blautia producta
MGS.hg0742	Bacteria	Firmicutes	Clostridia	Clostridiales	unclassified	unclassified	unclassified	unclassified	Clostridiales sp.
MGS.hg0743	Bacteria	Proteobacteria	Gammaproteobacteria	Enterobacterales	Enterobacteriaceae	Enterobacter	Enterobacter cloacae	unclassified	Enterobacter cloacae
MGS.hg0744	Bacteria	Firmicutes	Clostridia	Clostridiales	Oscillospiraceae	unclassified	unclassified	unclassified	Oscillospiraceae sp.
MGS.hg0745	Bacteria	Firmicutes	Clostridia	Clostridiales	unclassified	unclassified	unclassified	unclassified	Clostridiales sp.
MGS.hg0746	Bacteria	Bacteroidetes	unclassified	unclassified	unclassified	unclassified	unclassified	unclassified	Bacteroidetes sp.
MGS.hg0747	Bacteria	Firmicutes	Clostridia	Clostridiales	unclassified	unclassified	unclassified	unclassified	Clostridiales sp.
MGS.hg0748	Bacteria	Firmicutes	unclassified	unclassified	unclassified	unclassified	unclassified	unclassified	Firmicutes sp.
MGS.hg0749	Bacteria	Firmicutes	Clostridia	unclassified	unclassified	unclassified	unclassified	unclassified	Clostridia sp.
MGS.hg0750	Bacteria	Firmicutes	Clostridia	Clostridiales	Lachnospiraceae	Merdimonas	Merdimonas faecis	unclassified	Merdimonas faecis
MGS.hg0751	Bacteria	Firmicutes	Clostridia	Clostridiales	unclassified	unclassified	unclassified	unclassified	Clostridiales sp.
MGS.hg0752	Bacteria	Firmicutes	Clostridia	Clostridiales	unclassified	unclassified	unclassified	unclassified	Clostridiales sp.
MGS.hg0753	Bacteria	unclassified	unclassified	unclassified	unclassified	unclassified	unclassified	unclassified	Bacteria sp.
MGS.hg0754	Bacteria	Actinobacteria	Coriobacteriia	Coriobacteriales	Coriobacteriaceae	Collinsella	Collinsella bouchesdurhonensis	unclassified	Collinsella bouchesdurhonensis
MGS.hg0755	Bacteria	Firmicutes	Clostridia	Clostridiales	Ruminococcaceae	unclassified	unclassified	unclassified	Ruminococcaceae sp.
MGS.hg0756	Bacteria	Firmicutes	Clostridia	Clostridiales	Oscillospiraceae	Oscillibacter	unclassified	unclassified	Oscillibacter sp.
MGS.hg0757	Bacteria	Proteobacteria	Betaproteobacteria	Burkholderiales	Oxalobacteraceae	Oxalobacter	Oxalobacter formigenes	unclassified	Oxalobacter formigenes
MGS.hg0758	Bacteria	Bacteroidetes	Bacteroidia	Bacteroidales	Bacteroidaceae	Bacteroides	unclassified	unclassified	Bacteroides sp.
MGS.hg0759	unclassified	unclassified	unclassified	unclassified	unclassified	unclassified	unclassified	unclassified	unclassified sp.
MGS.hg0760	Bacteria	Proteobacteria	Gammaproteobacteria	Enterobacterales	Enterobacteriaceae	Klebsiella	Klebsiella oxytoca	unclassified	Klebsiella oxytoca
MGS.hg0761	Bacteria	Bacteroidetes	Bacteroidia	Bacteroidales	Bacteroidaceae	Bacteroides	unclassified	unclassified	Bacteroides sp.
MGS.hg0762	Bacteria	Firmicutes	Clostridia	Clostridiales	Lachnospiraceae	Lachnoclostridium	[Clostridium] lavalense	unclassified	[Clostridium] lavalense
MGS.hg0763	Bacteria	Bacteroidetes	Bacteroidia	Bacteroidales	Prevotellaceae	unclassified	unclassified	unclassified	Prevotellaceae sp.
MGS.hg0764	Bacteria	Bacteroidetes	Bacteroidia	Bacteroidales	Bacteroidaceae	Bacteroides	unclassified	unclassified	Bacteroides sp.
MGS.hg0765	Bacteria	Bacteroidetes	Bacteroidia	Bacteroidales	unclassified	unclassified	unclassified	unclassified	Bacteroidales sp.
MGS.hg0766	Bacteria	Firmicutes	Clostridia	Clostridiales	unclassified	unclassified	unclassified	unclassified	Clostridiales sp.
MGS.hg0767	Bacteria	Proteobacteria	Gammaproteobacteria	Enterobacterales	Enterobacteriaceae	Citrobacter	Citrobacter freundii	unclassified	Citrobacter freundii
MGS.hg0768	Bacteria	Firmicutes	Clostridia	Clostridiales	unclassified	unclassified	unclassified	unclassified	Clostridiales sp.
MGS.hg0769	Bacteria	Bacteroidetes	Bacteroidia	Bacteroidales	Rikenellaceae	unclassified	unclassified	unclassified	Rikenellaceae sp.
MGS.hg0770	Bacteria	Firmicutes	Clostridia	Clostridiales	unclassified	unclassified	unclassified	unclassified	Clostridiales sp.
MGS.hg0771	Bacteria	unclassified	unclassified	unclassified	unclassified	unclassified	unclassified	unclassified	Bacteria sp.
MGS.hg0772	Bacteria	Firmicutes	unclassified	unclassified	unclassified	unclassified	unclassified	unclassified	Firmicutes sp.
MGS.hg0773	Bacteria	Firmicutes	Clostridia	Clostridiales	unclassified	unclassified	unclassified	unclassified	Clostridiales sp.
MGS.hg0774	Bacteria	Firmicutes	Clostridia	Clostridiales	unclassified	unclassified	unclassified	unclassified	Clostridiales sp.
MGS.hg0775	Bacteria	Firmicutes	Clostridia	Clostridiales	Clostridiaceae	unclassified	unclassified	unclassified	Clostridiaceae sp.
MGS.hg0776	Bacteria	Firmicutes	Clostridia	Clostridiales	Ruminococcaceae	Faecalibacterium	unclassified	unclassified	Faecalibacterium sp.
MGS.hg0777	Bacteria	Firmicutes	Clostridia	Clostridiales	Erysipelotrichaceae	Holdemanella	unclassified	unclassified	Holdemanella sp.
MGS.hg0778	Bacteria	Firmicutes	Clostridia	Clostridiales	Oscillospiraceae	Oscillibacter	unclassified	unclassified	Oscillibacter sp.
MGS.hg0779	Bacteria	Firmicutes	Clostridia	Clostridiales	Clostridiaceae	Clostridium	Clostridium neonatale	unclassified	Clostridium neonatale
MGS.hg0780	Bacteria	Firmicutes	Clostridia	unclassified	unclassified	unclassified	unclassified	unclassified	Clostridia sp.
MGS.hg0781	Bacteria	Actinobacteria	Coriobacteriia	Coriobacteriales	Coriobacteriaceae	Collinsella	unclassified	unclassified	Collinsella sp.
MGS.hg0782	Bacteria	Firmicutes	Bacilli	Lactobacillales	Streptococcaceae	Streptococcus	Streptococcus sp. 343_SSPC	unclassified	Streptococcus sp. 343_SSPC
MGS.hg0783	unclassified	unclassified	unclassified	unclassified	unclassified	unclassified	unclassified	unclassified	unclassified sp.
MGS.hg0784	Bacteria	Firmicutes	Clostridia	unclassified	unclassified	unclassified	unclassified	unclassified	Clostridia sp.
MGS.hg0785	Bacteria	Firmicutes	Clostridia	unclassified	unclassified	unclassified	unclassified	unclassified	Clostridia sp.
MGS.hg0786	Bacteria	Bacteroidetes	Bacteroidia	Bacteroidales	unclassified	unclassified	unclassified	unclassified	Bacteroidales sp.
MGS.hg0787	Bacteria	Bacteroidetes	Bacteroidia	Bacteroidales	Bacteroidaceae	Bacteroides	unclassified	unclassified	Bacteroides sp.
MGS.hg0788	Bacteria	Firmicutes	Clostridia	Clostridiales	unclassified	unclassified	unclassified	unclassified	Clostridiales sp.
MGS.hg0789	Bacteria	Firmicutes	Clostridia	unclassified	unclassified	unclassified	unclassified	unclassified	Clostridia sp.
MGS.hg0790	Bacteria	Firmicutes	Clostridia	Clostridiales	Ruminococcaceae	unclassified	unclassified	unclassified	Ruminococcaceae sp.
MGS.hg0791	unclassified	unclassified	unclassified	unclassified	unclassified	unclassified	unclassified	unclassified	unclassified sp.
MGS.hg0792	Bacteria	Firmicutes	unclassified	unclassified	unclassified	unclassified	unclassified	unclassified	Firmicutes sp.
MGS.hg0793	Bacteria	Bacteroidetes	Bacteroidia	Bacteroidales	Prevotellaceae	unclassified	unclassified	unclassified	Prevotellaceae sp.
MGS.hg0794	Bacteria	Bacteroidetes	Bacteroidia	Bacteroidales	Bacteroidaceae	Bacteroides	unclassified	unclassified	Bacteroides sp.
MGS.hg0795	Bacteria	Firmicutes	Clostridia	Clostridiales	Ruminococcaceae	unclassified	unclassified	unclassified	Ruminococcaceae sp.
MGS.hg0796	Bacteria	Firmicutes	Clostridia	unclassified	unclassified	unclassified	unclassified	unclassified	Clostridia sp.
MGS.hg0797	Bacteria	Actinobacteria	Coriobacteriia	Coriobacteriales	Coriobacteriaceae	Senegalimassilia	unclassified	unclassified	Senegalimassilia sp.
MGS.hg0798	Bacteria	Firmicutes	Bacilli	Lactobacillales	Streptococcaceae	Streptococcus	Streptococcus vestibularis	unclassified	Streptococcus vestibularis
MGS.hg0799	Bacteria	Bacteroidetes	Bacteroidia	Bacteroidales	unclassified	unclassified	unclassified	unclassified	Bacteroidales sp.
MGS.hg0800	unclassified	unclassified	unclassified	unclassified	unclassified	unclassified	unclassified	unclassified	unclassified sp.
MGS.hg0801	Bacteria	Bacteroidetes	Bacteroidia	Bacteroidales	unclassified	unclassified	unclassified	unclassified	Bacteroidales sp.
MGS.hg0802	Bacteria	Bacteroidetes	Bacteroidia	Bacteroidales	Prevotellaceae	unclassified	unclassified	unclassified	Prevotellaceae sp.
MGS.hg0803	Bacteria	Bacteroidetes	Bacteroidia	unclassified	unclassified	unclassified	unclassified	unclassified	Bacteroidia sp.
MGS.hg0804	Bacteria	Firmicutes	Clostridia	Clostridiales	Lachnospiraceae	unclassified	unclassified	unclassified	Lachnospiraceae sp.
MGS.hg0805	Bacteria	unclassified	unclassified	unclassified	unclassified	unclassified	unclassified	unclassified	Bacteria sp.
MGS.hg0806	Bacteria	Bacteroidetes	unclassified	unclassified	unclassified	unclassified	unclassified	unclassified	Bacteroidetes sp.
MGS.hg0807	Bacteria	Actinobacteria	Coriobacteriia	Coriobacteriales	Coriobacteriaceae	Enorma	Enorma massiliensis	unclassified	Enorma massiliensis
MGS.hg0808	Bacteria	Candidatus Melainabacteria	unclassified	unclassified	unclassified	unclassified	unclassified	unclassified	Candidatus Melainabacteria sp.
MGS.hg0809	Bacteria	Firmicutes	Clostridia	Clostridiales	unclassified	unclassified	unclassified	unclassified	Clostridiales sp.
MGS.hg0810	Bacteria	Firmicutes	Clostridia	unclassified	unclassified	unclassified	unclassified	unclassified	Clostridia sp.
MGS.hg0811	Bacteria	Firmicutes	Clostridia	Clostridiales	unclassified	unclassified	unclassified	unclassified	Clostridiales sp.
MGS.hg0812	Bacteria	unclassified	unclassified	unclassified	unclassified	unclassified	unclassified	unclassified	Bacteria sp.
MGS.hg0813	Bacteria	unclassified	unclassified	unclassified	unclassified	unclassified	unclassified	unclassified	Bacteria sp.
MGS.hg0814	Bacteria	Firmicutes	Erysipelotrichia	Erysipelotrichales	Erysipelotrichaceae	Massiliomicrobiota	Massiliomicrobiota sp. An80	unclassified	Massiliomicrobiota sp. An80
MGS.hg0815	Bacteria	Firmicutes	Clostridia	Clostridiales	Lachnospiraceae	unclassified	unclassified	unclassified	Lachnospiraceae sp.
MGS.hg0816	Bacteria	Firmicutes	Clostridia	Clostridiales	unclassified	unclassified	unclassified	unclassified	Clostridiales sp.
MGS.hg0817	Bacteria	Bacteroidetes	Bacteroidia	Bacteroidales	Prevotellaceae	unclassified	unclassified	unclassified	Prevotellaceae sp.
MGS.hg0818	Bacteria	Actinobacteria	Actinobacteria	Micrococcales	Micrococcaceae	Rothia	unclassified	unclassified	Rothia sp.
MGS.hg0819	unclassified	unclassified	unclassified	unclassified	unclassified	unclassified	unclassified	unclassified	unclassified sp.
MGS.hg0820	Bacteria	Firmicutes	Clostridia	Clostridiales	unclassified	unclassified	unclassified	unclassified	Clostridiales sp.
MGS.hg0821	Bacteria	Bacteroidetes	unclassified	unclassified	unclassified	unclassified	unclassified	unclassified	Bacteroidetes sp.
MGS.hg0822	Bacteria	Bacteroidetes	Bacteroidia	unclassified	unclassified	unclassified	unclassified	unclassified	Bacteroidia sp.
MGS.hg0823	Bacteria	Firmicutes	Clostridia	Clostridiales	Lachnospiraceae	Anaerotignum	Anaerotignum lactatifermentans	unclassified	Anaerotignum lactatifermentans
MGS.hg0824	Bacteria	Firmicutes	Clostridia	unclassified	unclassified	unclassified	unclassified	unclassified	Clostridia sp.
MGS.hg0825	Bacteria	Bacteroidetes	Bacteroidia	unclassified	unclassified	unclassified	unclassified	unclassified	Bacteroidia sp.
MGS.hg0826	unclassified	unclassified	unclassified	unclassified	unclassified	unclassified	unclassified	unclassified	unclassified sp.
MGS.hg0827	Bacteria	Firmicutes	unclassified	unclassified	unclassified	unclassified	unclassified	unclassified	Firmicutes sp.
MGS.hg0828	Bacteria	Bacteroidetes	Bacteroidia	Bacteroidales	Bacteroidaceae	Bacteroides	Bacteroides congonensis	unclassified	Bacteroides congonensis
MGS.hg0829	Bacteria	Firmicutes	Clostridia	Clostridiales	Lachnospiraceae	Dorea	Dorea sp. Marseille-P4003	unclassified	Dorea sp. Marseille-P4003
MGS.hg0830	Bacteria	Proteobacteria	Betaproteobacteria	Burkholderiales	Sutterellaceae	Dakarella	Dakarella massiliensis	unclassified	Dakarella massiliensis
MGS.hg0831	Bacteria	Firmicutes	Clostridia	Clostridiales	unclassified	unclassified	unclassified	unclassified	Clostridiales sp.
MGS.hg0832	Bacteria	Firmicutes	Negativicutes	Veillonellales	unclassified	unclassified	unclassified	unclassified	Veillonellales sp.
MGS.hg0833	Bacteria	Firmicutes	Clostridia	Clostridiales	Lachnospiraceae	Eisenbergiella	Eisenbergiella tayi	unclassified	Eisenbergiella tayi
MGS.hg0834	Bacteria	Actinobacteria	Coriobacteriia	Coriobacteriales	Atopobiaceae	Olsenella	bacterium OL-1	unclassified	bacterium OL-1
MGS.hg0835	Bacteria	Firmicutes	Clostridia	unclassified	unclassified	unclassified	unclassified	unclassified	Clostridia sp.
MGS.hg0836	Bacteria	Firmicutes	Clostridia	Clostridiales	Eubacteriaceae	Eubacterium	unclassified	unclassified	Eubacterium sp.
MGS.hg0837	Bacteria	Firmicutes	Clostridia	Clostridiales	Ruminococcaceae	Anaerotruncus	Anaerotruncus colihominis	unclassified	Anaerotruncus colihominis
MGS.hg0838	Bacteria	Firmicutes	unclassified	unclassified	unclassified	unclassified	unclassified	unclassified	Firmicutes sp.
MGS.hg0839	Bacteria	Firmicutes	Clostridia	Clostridiales	unclassified	unclassified	unclassified	unclassified	Clostridiales sp.
MGS.hg0840	Bacteria	Firmicutes	Clostridia	Clostridiales	unclassified	unclassified	unclassified	unclassified	Clostridiales sp.
MGS.hg0841	Bacteria	Bacteroidetes	Bacteroidia	Bacteroidales	unclassified	unclassified	unclassified	unclassified	Bacteroidales sp.
MGS.hg0842	Bacteria	Firmicutes	Clostridia	Clostridiales	unclassified	unclassified	unclassified	unclassified	Clostridiales sp.
MGS.hg0843	Bacteria	Firmicutes	Clostridia	Clostridiales	unclassified	unclassified	unclassified	unclassified	Clostridiales sp.
MGS.hg0844	Bacteria	Bacteroidetes	Bacteroidia	Bacteroidales	unclassified	unclassified	unclassified	unclassified	Bacteroidales sp.
MGS.hg0845	Bacteria	Firmicutes	Clostridia	Clostridiales	unclassified	unclassified	unclassified	unclassified	Clostridiales sp.
MGS.hg0846	Bacteria	Firmicutes	Clostridia	Clostridiales	unclassified	unclassified	unclassified	unclassified	Clostridiales sp.
MGS.hg0847	Bacteria	Firmicutes	unclassified	unclassified	unclassified	unclassified	unclassified	unclassified	Firmicutes sp.
MGS.hg0848	Bacteria	Firmicutes	Clostridia	unclassified	unclassified	unclassified	unclassified	unclassified	Clostridia sp.
MGS.hg0849	unclassified	unclassified	unclassified	unclassified	unclassified	unclassified	unclassified	unclassified	unclassified sp.
MGS.hg0850	Bacteria	Firmicutes	unclassified	unclassified	unclassified	unclassified	unclassified	unclassified	Firmicutes sp.
MGS.hg0851	Bacteria	Firmicutes	Clostridia	Clostridiales	unclassified	unclassified	unclassified	unclassified	Clostridiales sp.
MGS.hg0852	Bacteria	Candidatus Melainabacteria	unclassified	unclassified	unclassified	unclassified	unclassified	unclassified	Candidatus Melainabacteria sp.
MGS.hg0853	Bacteria	Firmicutes	unclassified	unclassified	unclassified	unclassified	unclassified	unclassified	Firmicutes sp.
MGS.hg0854	Bacteria	unclassified	unclassified	unclassified	unclassified	unclassified	unclassified	unclassified	Bacteria sp.
MGS.hg0855	Bacteria	Firmicutes	unclassified	unclassified	unclassified	unclassified	unclassified	unclassified	Firmicutes sp.
MGS.hg0856	Bacteria	Proteobacteria	Deltaproteobacteria	Desulfovibrionales	Desulfovibrionaceae	Bilophila	unclassified	unclassified	Bilophila sp.
MGS.hg0857	Bacteria	Firmicutes	Clostridia	Clostridiales	Ruminococcaceae	unclassified	unclassified	unclassified	Ruminococcaceae sp.
MGS.hg0858	Bacteria	Firmicutes	Erysipelotrichia	Erysipelotrichales	Erysipelotrichaceae	Turicibacter	Turicibacter sanguinis	unclassified	Turicibacter sanguinis
MGS.hg0859	Bacteria	Firmicutes	Clostridia	Clostridiales	Ruminococcaceae	Anaeromassilibacillus	Ruminococcaceae bacterium	unclassified	Ruminococcaceae bacterium
MGS.hg0860	Bacteria	Candidatus Melainabacteria	unclassified	unclassified	unclassified	unclassified	unclassified	unclassified	Candidatus Melainabacteria sp.
MGS.hg0861	Bacteria	unclassified	unclassified	unclassified	unclassified	unclassified	unclassified	unclassified	Bacteria sp.
MGS.hg0862	Bacteria	Firmicutes	Clostridia	Clostridiales	Ruminococcaceae	Pseudoflavonifractor	unclassified	unclassified	Pseudoflavonifractor sp.
MGS.hg0863	Bacteria	Firmicutes	Clostridia	Clostridiales	unclassified	unclassified	unclassified	unclassified	Clostridiales sp.
MGS.hg0864	Bacteria	Firmicutes	Clostridia	unclassified	unclassified	unclassified	unclassified	unclassified	Clostridia sp.
MGS.hg0865	Bacteria	unclassified	unclassified	unclassified	unclassified	unclassified	unclassified	unclassified	Bacteria sp.
MGS.hg0866	Bacteria	Lentisphaerae	Lentisphaeria	Victivallales	unclassified	unclassified	unclassified	unclassified	Victivallales sp.
MGS.hg0867	unclassified	unclassified	unclassified	unclassified	unclassified	unclassified	unclassified	unclassified	unclassified sp.
MGS.hg0868	Eukaryota	Stramenopiles	Blastocystae	Blastocystida	Blastocystidae	Blastocystis	Blastocystis sp. subtype 4	unclassified	Blastocystis sp. subtype 4
MGS.hg0869	Bacteria	Bacteroidetes	Bacteroidia	unclassified	unclassified	unclassified	unclassified	unclassified	Bacteroidia sp.
MGS.hg0870	Bacteria	Firmicutes	unclassified	unclassified	unclassified	unclassified	unclassified	unclassified	Firmicutes sp.
MGS.hg0871	Bacteria	Firmicutes	Clostridia	Clostridiales	Ruminococcaceae	Anaerotruncus	Anaerotruncus sp. AT3	unclassified	Anaerotruncus sp. AT3
MGS.hg0872	Bacteria	Firmicutes	Clostridia	Clostridiales	unclassified	unclassified	unclassified	unclassified	Clostridiales sp.
MGS.hg0873	Bacteria	Firmicutes	Clostridia	Clostridiales	Clostridiaceae	Clostridium	Clostridium perfringens	unclassified	Clostridium perfringens
MGS.hg0874	Archaea	Euryarchaeota	Thermoplasmata	unclassified	unclassified	unclassified	unclassified	unclassified	Thermoplasmata sp.
MGS.hg0875	Bacteria	Firmicutes	Clostridia	Clostridiales	Lachnospiraceae	unclassified	unclassified	unclassified	Lachnospiraceae sp.
MGS.hg0876	Bacteria	Firmicutes	Clostridia	Clostridiales	unclassified	unclassified	unclassified	unclassified	Clostridiales sp.
MGS.hg0877	Bacteria	Bacteroidetes	Bacteroidia	Bacteroidales	unclassified	unclassified	unclassified	unclassified	Bacteroidales sp.
MGS.hg0878	Bacteria	Firmicutes	Clostridia	Clostridiales	Eubacteriaceae	Eubacterium	unclassified	unclassified	Eubacterium sp.
MGS.hg0879	Bacteria	Firmicutes	Clostridia	Clostridiales	Clostridiaceae	Mordavella	unclassified	unclassified	Mordavella sp.
MGS.hg0880	unclassified	unclassified	unclassified	unclassified	unclassified	unclassified	unclassified	unclassified	unclassified sp.
MGS.hg0881	Bacteria	Firmicutes	Clostridia	Clostridiales	Ruminococcaceae	unclassified	unclassified	unclassified	Ruminococcaceae sp.
MGS.hg0882	Bacteria	Firmicutes	Clostridia	Clostridiales	unclassified	unclassified	unclassified	unclassified	Clostridiales sp.
MGS.hg0883	Bacteria	Firmicutes	Clostridia	Clostridiales	Ruminococcaceae	unclassified	unclassified	unclassified	Ruminococcaceae sp.
MGS.hg0884	Bacteria	Actinobacteria	Coriobacteriia	Eggerthellales	unclassified	unclassified	unclassified	unclassified	Eggerthellales sp.
MGS.hg0885	Bacteria	Firmicutes	Clostridia	Clostridiales	unclassified	unclassified	unclassified	unclassified	Clostridiales sp.
MGS.hg0886	Bacteria	Bacteroidetes	Bacteroidia	Bacteroidales	Bacteroidaceae	Bacteroides	unclassified	unclassified	Bacteroides sp.
MGS.hg0887	Bacteria	Firmicutes	Clostridia	unclassified	unclassified	unclassified	unclassified	unclassified	Clostridia sp.
MGS.hg0888	Bacteria	Firmicutes	Clostridia	unclassified	unclassified	unclassified	unclassified	unclassified	Clostridia sp.
MGS.hg0889	Bacteria	Firmicutes	Clostridia	Clostridiales	Clostridiaceae	Clostridium	Clostridium paraputrificum	unclassified	Clostridium paraputrificum
MGS.hg0890	Bacteria	Proteobacteria	Gammaproteobacteria	Enterobacterales	Enterobacteriaceae	Enterobacter	Enterobacter roggenkampii	unclassified	Enterobacter roggenkampii
MGS.hg0891	Bacteria	Firmicutes	unclassified	unclassified	unclassified	unclassified	unclassified	unclassified	Firmicutes sp.
MGS.hg0892	Bacteria	Actinobacteria	Coriobacteriia	Eggerthellales	unclassified	unclassified	unclassified	unclassified	Eggerthellales sp.
MGS.hg0893	Bacteria	Firmicutes	Clostridia	Clostridiales	Ruminococcaceae	Phocea	Phocea massiliensis	unclassified	Phocea massiliensis
MGS.hg0894	Bacteria	Firmicutes	Clostridia	unclassified	unclassified	unclassified	unclassified	unclassified	Clostridia sp.
MGS.hg0895	Bacteria	Firmicutes	Clostridia	unclassified	unclassified	unclassified	unclassified	unclassified	Clostridia sp.
MGS.hg0896	Bacteria	Firmicutes	Clostridia	Clostridiales	unclassified	unclassified	unclassified	unclassified	Clostridiales sp.
MGS.hg0897	Bacteria	Bacteroidetes	Bacteroidia	Bacteroidales	Prevotellaceae	unclassified	unclassified	unclassified	Prevotellaceae sp.
MGS.hg0898	Bacteria	Candidatus Melainabacteria	unclassified	unclassified	unclassified	unclassified	unclassified	unclassified	Candidatus Melainabacteria sp.
MGS.hg0899	Bacteria	Firmicutes	Clostridia	unclassified	unclassified	unclassified	unclassified	unclassified	Clostridia sp.
MGS.hg0900	unclassified	unclassified	unclassified	unclassified	unclassified	unclassified	unclassified	unclassified	unclassified sp.
MGS.hg0901	unclassified	unclassified	unclassified	unclassified	unclassified	unclassified	unclassified	unclassified	unclassified sp.
MGS.hg0902	Archaea	Euryarchaeota	Thermoplasmata	Methanomassiliicoccales	Methanomassiliicoccaceae	Methanomassiliicoccus	Candidatus Methanomassiliicoccus intestinalis	unclassified	Candidatus Methanomassiliicoccus intestinalis
MGS.hg0903	unclassified	unclassified	unclassified	unclassified	unclassified	unclassified	unclassified	unclassified	unclassified sp.
MGS.hg0904	Bacteria	Bacteroidetes	Bacteroidia	unclassified	unclassified	unclassified	unclassified	unclassified	Bacteroidia sp.
MGS.hg0905	Bacteria	Firmicutes	Clostridia	Clostridiales	unclassified	unclassified	unclassified	unclassified	Clostridiales sp.
MGS.hg0906	unclassified	unclassified	unclassified	unclassified	unclassified	unclassified	unclassified	unclassified	unclassified sp.
MGS.hg0907	Bacteria	Proteobacteria	Gammaproteobacteria	Enterobacterales	Enterobacteriaceae	Klebsiella	Klebsiella oxytoca	unclassified	Klebsiella oxytoca
MGS.hg0908	Bacteria	Firmicutes	Clostridia	Clostridiales	unclassified	unclassified	unclassified	unclassified	Clostridiales sp.
MGS.hg0909	Bacteria	Firmicutes	Clostridia	unclassified	unclassified	unclassified	unclassified	unclassified	Clostridia sp.
MGS.hg0910	Bacteria	unclassified	unclassified	unclassified	unclassified	unclassified	unclassified	unclassified	Bacteria sp.
MGS.hg0911	Bacteria	Bacteroidetes	Bacteroidia	Bacteroidales	Bacteroidaceae	Bacteroides	unclassified	unclassified	Bacteroides sp.
MGS.hg0912	unclassified	unclassified	unclassified	unclassified	unclassified	unclassified	unclassified	unclassified	unclassified sp.
MGS.hg0913	Bacteria	Firmicutes	Erysipelotrichia	Erysipelotrichales	Erysipelotrichaceae	Coprobacillus	unclassified	unclassified	Coprobacillus sp.
MGS.hg0914	Bacteria	Firmicutes	Clostridia	unclassified	unclassified	unclassified	unclassified	unclassified	Clostridia sp.
MGS.hg0915	Bacteria	unclassified	unclassified	unclassified	unclassified	unclassified	unclassified	unclassified	Bacteria sp.
MGS.hg0916	Bacteria	unclassified	unclassified	unclassified	unclassified	unclassified	unclassified	unclassified	Bacteria sp.
MGS.hg0917	unclassified	unclassified	unclassified	unclassified	unclassified	unclassified	unclassified	unclassified	unclassified sp.
MGS.hg0918	Bacteria	unclassified	unclassified	unclassified	unclassified	unclassified	unclassified	unclassified	Bacteria sp.
MGS.hg0919	Bacteria	Firmicutes	Clostridia	unclassified	unclassified	unclassified	unclassified	unclassified	Clostridia sp.
MGS.hg0920	Bacteria	Firmicutes	Clostridia	unclassified	unclassified	unclassified	unclassified	unclassified	Clostridia sp.
MGS.hg0921	Bacteria	Bacteroidetes	Bacteroidia	Bacteroidales	Bacteroidaceae	Bacteroides	unclassified	unclassified	Bacteroides sp.
MGS.hg0922	Bacteria	Firmicutes	Clostridia	Clostridiales	Lachnospiraceae	Coprococcus	Lachnospiraceae bacterium OF09-6	unclassified	Lachnospiraceae bacterium OF09-6
MGS.hg0923	Bacteria	Firmicutes	Clostridia	Clostridiales	unclassified	unclassified	unclassified	unclassified	Clostridiales sp.
MGS.hg0924	Bacteria	Firmicutes	Clostridia	Clostridiales	Peptostreptococcaceae	Clostridioides	Clostridioides difficile	unclassified	Clostridioides difficile
MGS.hg0925	Bacteria	Bacteroidetes	Bacteroidia	Bacteroidales	Bacteroidaceae	Bacteroides	Bacteroides sp. Marseille-P3684	unclassified	Bacteroides sp. Marseille-P3684
MGS.hg0926	Bacteria	Lentisphaerae	Lentisphaeria	Victivallales	unclassified	unclassified	unclassified	unclassified	Victivallales sp.
MGS.hg0927	unclassified	unclassified	unclassified	unclassified	unclassified	unclassified	unclassified	unclassified	unclassified sp.
MGS.hg0928	Bacteria	unclassified	unclassified	unclassified	unclassified	unclassified	unclassified	unclassified	Bacteria sp.
MGS.hg0929	Bacteria	Firmicutes	Clostridia	Clostridiales	unclassified	unclassified	unclassified	unclassified	Clostridiales sp.
MGS.hg0930	Bacteria	unclassified	unclassified	unclassified	unclassified	unclassified	unclassified	unclassified	Bacteria sp.
MGS.hg0931	Bacteria	Bacteroidetes	Bacteroidia	Bacteroidales	Bacteroidaceae	Bacteroides	unclassified	unclassified	Bacteroides sp.
MGS.hg0932	Bacteria	Firmicutes	Clostridia	unclassified	unclassified	unclassified	unclassified	unclassified	Clostridia sp.
MGS.hg0933	Bacteria	Firmicutes	Clostridia	Clostridiales	unclassified	unclassified	unclassified	unclassified	Clostridiales sp.
MGS.hg0934	Bacteria	Bacteroidetes	Bacteroidia	Bacteroidales	Bacteroidaceae	unclassified	unclassified	unclassified	Bacteroidaceae sp.
MGS.hg0935	Bacteria	unclassified	unclassified	unclassified	unclassified	unclassified	unclassified	unclassified	Bacteria sp.
MGS.hg0936	Bacteria	Firmicutes	Bacilli	Lactobacillales	Lactobacillaceae	Lactobacillus	Lactobacillus acidophilus	unclassified	Lactobacillus acidophilus
MGS.hg0937	Bacteria	Elusimicrobia	Elusimicrobia	Elusimicrobiales	Elusimicrobiaceae	unclassified	unclassified	unclassified	Elusimicrobiaceae sp.
MGS.hg0938	unclassified	unclassified	unclassified	unclassified	unclassified	unclassified	unclassified	unclassified	unclassified sp.
MGS.hg0939	Bacteria	Firmicutes	unclassified	unclassified	unclassified	unclassified	unclassified	unclassified	Firmicutes sp.
MGS.hg0940	Bacteria	Firmicutes	Clostridia	Clostridiales	unclassified	unclassified	unclassified	unclassified	Clostridiales sp.
MGS.hg0941	Bacteria	unclassified	unclassified	unclassified	unclassified	unclassified	unclassified	unclassified	Bacteria sp.
MGS.hg0942	Bacteria	Firmicutes	Clostridia	unclassified	unclassified	unclassified	unclassified	unclassified	Clostridia sp.
MGS.hg0943	Bacteria	Firmicutes	Bacilli	Lactobacillales	Lactobacillaceae	Lactobacillus	Lactobacillus plantarum	Lactobacillus plantarum subsp. plantarum	Lactobacillus plantarum subsp. plantarum
MGS.hg0944	unclassified	unclassified	unclassified	unclassified	unclassified	unclassified	unclassified	unclassified	unclassified sp.
MGS.hg0945	Bacteria	Firmicutes	Clostridia	Clostridiales	unclassified	unclassified	unclassified	unclassified	Clostridiales sp.
MGS.hg0946	Bacteria	Firmicutes	Clostridia	Clostridiales	Lachnospiraceae	unclassified	unclassified	unclassified	Lachnospiraceae sp.
MGS.hg0947	Bacteria	Firmicutes	unclassified	unclassified	unclassified	unclassified	unclassified	unclassified	Firmicutes sp.
MGS.hg0948	Bacteria	Proteobacteria	Gammaproteobacteria	Enterobacterales	Enterobacteriaceae	Enterobacter	Enterobacter cloacae	unclassified	Enterobacter cloacae
MGS.hg0949	Bacteria	Firmicutes	Clostridia	unclassified	unclassified	unclassified	unclassified	unclassified	Clostridia sp.
MGS.hg0950	Bacteria	unclassified	unclassified	unclassified	unclassified	unclassified	unclassified	unclassified	Bacteria sp.
MGS.hg0951	Bacteria	Firmicutes	Clostridia	unclassified	unclassified	unclassified	unclassified	unclassified	Clostridia sp.
MGS.hg0952	Bacteria	Bacteroidetes	Bacteroidia	unclassified	unclassified	unclassified	unclassified	unclassified	Bacteroidia sp.
MGS.hg0953	Bacteria	Firmicutes	Clostridia	Clostridiales	Lachnospiraceae	unclassified	unclassified	unclassified	Lachnospiraceae sp.
MGS.hg0954	unclassified	unclassified	unclassified	unclassified	unclassified	unclassified	unclassified	unclassified	unclassified sp.
MGS.hg0955	Bacteria	Firmicutes	Clostridia	Clostridiales	unclassified	unclassified	unclassified	unclassified	Clostridiales sp.
MGS.hg0956	Bacteria	Firmicutes	Erysipelotrichia	Erysipelotrichales	unclassified	unclassified	unclassified	unclassified	Erysipelotrichales sp.
MGS.hg0957	Bacteria	Bacteroidetes	Bacteroidia	Bacteroidales	Rikenellaceae	Alistipes	unclassified	unclassified	Alistipes sp.
MGS.hg0958	Bacteria	unclassified	unclassified	unclassified	unclassified	unclassified	unclassified	unclassified	Bacteria sp.
MGS.hg0959	Bacteria	Firmicutes	Clostridia	unclassified	unclassified	unclassified	unclassified	unclassified	Clostridia sp.
MGS.hg0960	unclassified	unclassified	unclassified	unclassified	unclassified	unclassified	unclassified	unclassified	unclassified sp.
MGS.hg0961	Bacteria	Firmicutes	unclassified	unclassified	unclassified	unclassified	unclassified	unclassified	Firmicutes sp.
MGS.hg0962	unclassified	unclassified	unclassified	unclassified	unclassified	unclassified	unclassified	unclassified	unclassified sp.
MGS.hg0963	Bacteria	Firmicutes	Clostridia	Clostridiales	unclassified	unclassified	unclassified	unclassified	Clostridiales sp.
MGS.hg0964	unclassified	unclassified	unclassified	unclassified	unclassified	unclassified	unclassified	unclassified	unclassified sp.
MGS.hg0965	Bacteria	Firmicutes	Bacilli	Lactobacillales	Lactobacillaceae	Lactobacillus	Lactobacillus delbrueckii	Lactobacillus delbrueckii subsp. bulgaricus	Lactobacillus delbrueckii subsp. bulgaricus
MGS.hg0966	Bacteria	Firmicutes	Clostridia	Clostridiales	unclassified	unclassified	unclassified	unclassified	Clostridiales sp.
MGS.hg0967	Bacteria	unclassified	unclassified	unclassified	unclassified	unclassified	unclassified	unclassified	Bacteria sp.
MGS.hg0968	unclassified	unclassified	unclassified	unclassified	unclassified	unclassified	unclassified	unclassified	unclassified sp.
MGS.hg0969	Bacteria	Bacteroidetes	Bacteroidia	Bacteroidales	Bacteroidaceae	Bacteroides	Bacteroides ndongoniae	unclassified	Bacteroides ndongoniae
MGS.hg0970	Bacteria	Firmicutes	Clostridia	unclassified	unclassified	unclassified	unclassified	unclassified	Clostridia sp.
MGS.hg0971	Bacteria	Bacteroidetes	Bacteroidia	Bacteroidales	Bacteroidaceae	Bacteroides	Bacteroides cutis	unclassified	Bacteroides cutis
MGS.hg0972	Bacteria	Firmicutes	Clostridia	Clostridiales	unclassified	unclassified	unclassified	unclassified	Clostridiales sp.
MGS.hg0973	Bacteria	Proteobacteria	Deltaproteobacteria	Desulfovibrionales	Desulfovibrionaceae	Desulfovibrio	Desulfovibrio piger	unclassified	Desulfovibrio piger
MGS.hg0974	Bacteria	Bacteroidetes	Bacteroidia	Bacteroidales	Bacteroidaceae	Bacteroides	Bacteroides finegoldii	unclassified	Bacteroides finegoldii
MGS.hg0975	Bacteria	Firmicutes	Clostridia	unclassified	unclassified	unclassified	unclassified	unclassified	Clostridia sp.
MGS.hg0976	Bacteria	Firmicutes	Clostridia	unclassified	unclassified	unclassified	unclassified	unclassified	Clostridia sp.
MGS.hg0977	Bacteria	Firmicutes	Clostridia	unclassified	unclassified	unclassified	unclassified	unclassified	Clostridia sp.
MGS.hg0978	Bacteria	Firmicutes	Negativicutes	Veillonellales	Veillonellaceae	Veillonella	unclassified	unclassified	Veillonella sp.
MGS.hg0979	Bacteria	Firmicutes	Clostridia	Clostridiales	unclassified	unclassified	unclassified	unclassified	Clostridiales sp.
MGS.hg0980	Bacteria	Firmicutes	unclassified	unclassified	unclassified	unclassified	unclassified	unclassified	Firmicutes sp.
MGS.hg0981	Bacteria	Bacteroidetes	Bacteroidia	Bacteroidales	Rikenellaceae	unclassified	unclassified	unclassified	Rikenellaceae sp.
MGS.hg0982	Bacteria	Firmicutes	Negativicutes	Acidaminococcales	unclassified	unclassified	unclassified	unclassified	Acidaminococcales sp.
MGS.hg0983	Bacteria	Bacteroidetes	Bacteroidia	Bacteroidales	unclassified	unclassified	unclassified	unclassified	Bacteroidales sp.
MGS.hg0984	Bacteria	unclassified	unclassified	unclassified	unclassified	unclassified	unclassified	unclassified	Bacteria sp.
MGS.hg0985	unclassified	unclassified	unclassified	unclassified	unclassified	unclassified	unclassified	unclassified	unclassified sp.
MGS.hg0986	Bacteria	Proteobacteria	Deltaproteobacteria	Desulfovibrionales	Desulfovibrionaceae	Desulfovibrio	unclassified	unclassified	Desulfovibrio sp.
MGS.hg0987	Bacteria	Fusobacteria	Fusobacteriia	Fusobacteriales	Fusobacteriaceae	Fusobacterium	Fusobacterium mortiferum	unclassified	Fusobacterium mortiferum
MGS.hg0988	Bacteria	Firmicutes	unclassified	unclassified	unclassified	unclassified	unclassified	unclassified	Firmicutes sp.
MGS.hg0989	Bacteria	unclassified	unclassified	unclassified	unclassified	unclassified	unclassified	unclassified	Bacteria sp.
MGS.hg0990	Bacteria	Proteobacteria	Gammaproteobacteria	Enterobacterales	Enterobacteriaceae	Raoultella	Raoultella ornithinolytica	unclassified	Raoultella ornithinolytica
MGS.hg0991	Bacteria	Firmicutes	Clostridia	Clostridiales	unclassified	unclassified	unclassified	unclassified	Clostridiales sp.
MGS.hg0992	Bacteria	Firmicutes	Clostridia	unclassified	unclassified	unclassified	unclassified	unclassified	Clostridia sp.
MGS.hg0993	Bacteria	Firmicutes	Erysipelotrichia	Erysipelotrichales	Erysipelotrichaceae	Faecalitalea	Faecalitalea cylindroides	unclassified	Faecalitalea cylindroides
MGS.hg0994	Bacteria	Bacteroidetes	Bacteroidia	Bacteroidales	Bacteroidaceae	Bacteroides	unclassified	unclassified	Bacteroides sp.
MGS.hg0995	Bacteria	unclassified	unclassified	unclassified	unclassified	unclassified	unclassified	unclassified	Bacteria sp.
MGS.hg0996	Bacteria	Firmicutes	Clostridia	Clostridiales	Ruminococcaceae	unclassified	unclassified	unclassified	Ruminococcaceae sp.
MGS.hg0997	Bacteria	Bacteroidetes	Bacteroidia	Bacteroidales	Bacteroidaceae	Mediterranea	Mediterranea massiliensis	unclassified	Mediterranea massiliensis
MGS.hg0998	Bacteria	Firmicutes	Clostridia	Clostridiales	unclassified	unclassified	unclassified	unclassified	Clostridiales sp.
MGS.hg0999	Bacteria	Proteobacteria	Betaproteobacteria	unclassified	unclassified	unclassified	unclassified	unclassified	Betaproteobacteria sp.
MGS.hg1000	Bacteria	Bacteroidetes	Bacteroidia	Bacteroidales	unclassified	unclassified	unclassified	unclassified	Bacteroidales sp.
MGS.hg1001	unclassified	unclassified	unclassified	unclassified	unclassified	unclassified	unclassified	unclassified	unclassified sp.
MGS.hg1002	Bacteria	Actinobacteria	Coriobacteriia	Eggerthellales	unclassified	unclassified	unclassified	unclassified	Eggerthellales sp.
MGS.hg1003	Bacteria	Firmicutes	Negativicutes	Veillonellales	Veillonellaceae	unclassified	unclassified	unclassified	Veillonellaceae sp.
MGS.hg1004	Bacteria	Bacteroidetes	Bacteroidia	Bacteroidales	unclassified	unclassified	unclassified	unclassified	Bacteroidales sp.
MGS.hg1005	Bacteria	Bacteroidetes	Bacteroidia	Bacteroidales	Barnesiellaceae	Barnesiella	Barnesiella sp. An22	unclassified	Barnesiella sp. An22
MGS.hg1006	Bacteria	Firmicutes	Clostridia	unclassified	unclassified	unclassified	unclassified	unclassified	Clostridia sp.
MGS.hg1007	Bacteria	unclassified	unclassified	unclassified	unclassified	unclassified	unclassified	unclassified	Bacteria sp.
MGS.hg1008	Bacteria	Firmicutes	Clostridia	Clostridiales	Ruminococcaceae	unclassified	unclassified	unclassified	Ruminococcaceae sp.
MGS.hg1009	Bacteria	Bacteroidetes	Bacteroidia	Bacteroidales	unclassified	unclassified	unclassified	unclassified	Bacteroidales sp.
MGS.hg1010	Bacteria	Bacteroidetes	Bacteroidia	Bacteroidales	Tannerellaceae	Parabacteroides	Parabacteroides sp. SN4	unclassified	Parabacteroides sp. SN4
MGS.hg1011	Bacteria	Firmicutes	Clostridia	Clostridiales	unclassified	unclassified	unclassified	unclassified	Clostridiales sp.
MGS.hg1012	Bacteria	Firmicutes	Erysipelotrichia	Erysipelotrichales	Erysipelotrichaceae	unclassified	unclassified	unclassified	Erysipelotrichaceae sp.
MGS.hg1013	Bacteria	Firmicutes	Clostridia	Clostridiales	Ruminococcaceae	unclassified	unclassified	unclassified	Ruminococcaceae sp.
MGS.hg1014	Bacteria	Proteobacteria	Betaproteobacteria	Burkholderiales	unclassified	unclassified	unclassified	unclassified	Burkholderiales sp.
MGS.hg1015	Bacteria	Candidatus Melainabacteria	unclassified	unclassified	unclassified	unclassified	unclassified	unclassified	Candidatus Melainabacteria sp.
MGS.hg1016	Bacteria	Firmicutes	Clostridia	Clostridiales	Lachnospiraceae	unclassified	unclassified	unclassified	Lachnospiraceae sp.
MGS.hg1017	Bacteria	Firmicutes	Clostridia	Clostridiales	Clostridiales Family XIII. Incertae Sedis	Emergencia	Emergencia timonensis	unclassified	Emergencia timonensis
MGS.hg1018	Bacteria	Bacteroidetes	unclassified	unclassified	unclassified	unclassified	unclassified	unclassified	Bacteroidetes sp.
MGS.hg1019	Bacteria	Bacteroidetes	Bacteroidia	Bacteroidales	Prevotellaceae	unclassified	unclassified	unclassified	Prevotellaceae sp.
MGS.hg1020	Bacteria	Bacteroidetes	Bacteroidia	Bacteroidales	Bacteroidaceae	Bacteroides	Bacteroides barnesiae	unclassified	Bacteroides barnesiae
MGS.hg1021	Bacteria	Bacteroidetes	Bacteroidia	Bacteroidales	Bacteroidaceae	Bacteroides	Bacteroides stercorirosoris	unclassified	Bacteroides stercorirosoris
MGS.hg1022	Bacteria	Firmicutes	Clostridia	Clostridiales	unclassified	unclassified	unclassified	unclassified	Clostridiales sp.
MGS.hg1023	Bacteria	unclassified	unclassified	unclassified	unclassified	unclassified	unclassified	unclassified	Bacteria sp.
MGS.hg1024	Bacteria	Bacteroidetes	Bacteroidia	Bacteroidales	Prevotellaceae	unclassified	unclassified	unclassified	Prevotellaceae sp.
MGS.hg1025	Bacteria	Firmicutes	Clostridia	unclassified	unclassified	unclassified	unclassified	unclassified	Clostridia sp.
MGS.hg1026	Bacteria	Bacteroidetes	Bacteroidia	unclassified	unclassified	unclassified	unclassified	unclassified	Bacteroidia sp.
MGS.hg1027	Bacteria	Firmicutes	Clostridia	Clostridiales	unclassified	unclassified	unclassified	unclassified	Clostridiales sp.
MGS.hg1028	Bacteria	Bacteroidetes	Bacteroidia	Bacteroidales	unclassified	unclassified	unclassified	unclassified	Bacteroidales sp.
MGS.hg1029	Bacteria	Firmicutes	unclassified	unclassified	unclassified	unclassified	unclassified	unclassified	Firmicutes sp.
MGS.hg1030	Bacteria	Firmicutes	Clostridia	Clostridiales	Lachnospiraceae	unclassified	unclassified	unclassified	Lachnospiraceae sp.
MGS.hg1031	Bacteria	Firmicutes	Clostridia	unclassified	unclassified	unclassified	unclassified	unclassified	Clostridia sp.
MGS.hg1032	Bacteria	Bacteroidetes	Bacteroidia	unclassified	unclassified	unclassified	unclassified	unclassified	Bacteroidia sp.
MGS.hg1033	Bacteria	Proteobacteria	Gammaproteobacteria	Enterobacterales	Hafniaceae	Hafnia	Hafnia paralvei	unclassified	Hafnia paralvei
MGS.hg1034	Bacteria	Bacteroidetes	Bacteroidia	Bacteroidales	Odoribacteraceae	Odoribacter	Odoribacter sp. AF15-53	unclassified	Odoribacter sp. AF15-53
MGS.hg1035	Bacteria	Proteobacteria	Gammaproteobacteria	Enterobacterales	Enterobacteriaceae	Klebsiella	Klebsiella pneumoniae	Klebsiella pneumoniae subsp. pneumoniae	Klebsiella pneumoniae subsp. pneumoniae
MGS.hg1036	Bacteria	Proteobacteria	Gammaproteobacteria	Enterobacterales	Enterobacteriaceae	Escherichia	Escherichia coli	unclassified	Escherichia coli
MGS.hg1037	Bacteria	Actinobacteria	Actinobacteria	Micrococcales	Micrococcaceae	Rothia	Rothia mucilaginosa	unclassified	Rothia mucilaginosa
MGS.hg1038	Bacteria	Firmicutes	Negativicutes	Veillonellales	Veillonellaceae	Veillonella	unclassified	unclassified	Veillonella sp.
MGS.hg1039	Bacteria	Bacteroidetes	Bacteroidia	Bacteroidales	Prevotellaceae	unclassified	unclassified	unclassified	Prevotellaceae sp.
MGS.hg1040	Bacteria	Firmicutes	Clostridia	Clostridiales	Lachnospiraceae	unclassified	unclassified	unclassified	Lachnospiraceae sp.
MGS.hg1041	Bacteria	Bacteroidetes	Bacteroidia	Bacteroidales	Bacteroidaceae	Bacteroides	Bacteroides stercoris	unclassified	Bacteroides stercoris
MGS.hg1042	Bacteria	Firmicutes	Clostridia	Clostridiales	Lachnospiraceae	Dorea	Dorea formicigenerans	unclassified	Dorea formicigenerans
MGS.hg1043	Bacteria	Firmicutes	Clostridia	Clostridiales	Clostridiaceae	Clostridium	Clostridium phoceensis	unclassified	Clostridium phoceensis
MGS.hg1044	Bacteria	Firmicutes	Clostridia	Clostridiales	unclassified	unclassified	unclassified	unclassified	Clostridiales sp.
MGS.hg1045	Bacteria	Firmicutes	Bacilli	Lactobacillales	Streptococcaceae	Lactococcus	Lactococcus lactis	Lactococcus lactis subsp. lactis	Lactococcus lactis subsp. lactis
MGS.hg1046	Bacteria	Bacteroidetes	Bacteroidia	Bacteroidales	unclassified	unclassified	unclassified	unclassified	Bacteroidales sp.
MGS.hg1047	Bacteria	Firmicutes	Clostridia	Clostridiales	unclassified	unclassified	unclassified	unclassified	Clostridiales sp.
MGS.hg1048	Bacteria	Verrucomicrobia	Verrucomicrobiae	Verrucomicrobiales	Akkermansiaceae	Akkermansia	unclassified	unclassified	Akkermansia sp.
MGS.hg1049	Bacteria	Firmicutes	Bacilli	Lactobacillales	Enterococcaceae	Enterococcus	Enterococcus faecium	unclassified	Enterococcus faecium
MGS.hg1050	Bacteria	Firmicutes	Bacilli	Bacillales	Staphylococcaceae	Staphylococcus	Staphylococcus epidermidis	unclassified	Staphylococcus epidermidis
MGS.hg1051	Bacteria	Firmicutes	Erysipelotrichia	Erysipelotrichales	Erysipelotrichaceae	Holdemania	Holdemania massiliensis	unclassified	Holdemania massiliensis
MGS.hg1052	Bacteria	Firmicutes	Bacilli	Lactobacillales	Enterococcaceae	Enterococcus	Enterococcus gallinarum	unclassified	Enterococcus gallinarum
MGS.hg1053	Bacteria	Firmicutes	Clostridia	unclassified	unclassified	unclassified	unclassified	unclassified	Clostridia sp.
MGS.hg1054	Bacteria	Firmicutes	Bacilli	Lactobacillales	Streptococcaceae	Streptococcus	Streptococcus lutetiensis	unclassified	Streptococcus lutetiensis
MGS.hg1055	Bacteria	Firmicutes	Negativicutes	Veillonellales	Veillonellaceae	Veillonella	Veillonella seminalis	unclassified	Veillonella seminalis
MGS.hg1056	Bacteria	Bacteroidetes	Bacteroidia	Bacteroidales	unclassified	unclassified	unclassified	unclassified	Bacteroidales sp.
MGS.hg1057	Bacteria	Firmicutes	Clostridia	Clostridiales	unclassified	unclassified	unclassified	unclassified	Clostridiales sp.
MGS.hg1058	Bacteria	Firmicutes	Clostridia	Clostridiales	Lachnospiraceae	Lachnoclostridium	Lachnospiraceae bacterium 1_4_56FAA	unclassified	Lachnospiraceae bacterium 1_4_56FAA
MGS.hg1059	Bacteria	Firmicutes	Clostridia	Clostridiales	Clostridiaceae	Hungatella	Clostridiales bacterium VE202-21	unclassified	Clostridiales bacterium VE202-21
MGS.hg1060	unclassified	unclassified	unclassified	unclassified	unclassified	unclassified	unclassified	unclassified	unclassified sp.
MGS.hg1061	Bacteria	Firmicutes	Negativicutes	Acidaminococcales	unclassified	unclassified	unclassified	unclassified	Acidaminococcales sp.
MGS.hg1062	Bacteria	Firmicutes	Clostridia	Clostridiales	unclassified	unclassified	unclassified	unclassified	Clostridiales sp.
MGS.hg1063	Bacteria	Firmicutes	Bacilli	Lactobacillales	Enterococcaceae	Enterococcus	Enterococcus avium	unclassified	Enterococcus avium
MGS.hg1064	Bacteria	Firmicutes	Clostridia	unclassified	unclassified	unclassified	unclassified	unclassified	Clostridia sp.
MGS.hg1065	Bacteria	Proteobacteria	Gammaproteobacteria	Enterobacterales	Enterobacteriaceae	Klebsiella	Klebsiella variicola	Klebsiella pneumoniae subsp. pneumoniae	Klebsiella pneumoniae subsp. pneumoniae
MGS.hg1066	Bacteria	Firmicutes	Clostridia	Clostridiales	Clostridiaceae	Clostridium	[Clostridium] saccharolyticum	unclassified	[Clostridium] saccharolyticum
MGS.hg1067	Bacteria	Firmicutes	Clostridia	Clostridiales	Lachnospiraceae	unclassified	unclassified	unclassified	Lachnospiraceae sp.
MGS.hg1068	Bacteria	Firmicutes	Clostridia	unclassified	unclassified	unclassified	unclassified	unclassified	Clostridia sp.
MGS.hg1069	Bacteria	Bacteroidetes	Bacteroidia	Bacteroidales	unclassified	unclassified	unclassified	unclassified	Bacteroidales sp.
MGS.hg1070	Bacteria	Proteobacteria	Gammaproteobacteria	Enterobacterales	Enterobacteriaceae	Klebsiella	Klebsiella oxytoca	unclassified	Klebsiella oxytoca
MGS.hg1071	Bacteria	Firmicutes	Bacilli	Lactobacillales	Lactobacillaceae	Lactobacillus	Lactobacillus gasseri	unclassified	Lactobacillus gasseri
MGS.hg1072	Bacteria	Firmicutes	unclassified	unclassified	unclassified	unclassified	unclassified	unclassified	Firmicutes sp.
MGS.hg1073	Bacteria	Firmicutes	Bacilli	Lactobacillales	Streptococcaceae	Streptococcus	Streptococcus pasteurianus	unclassified	Streptococcus pasteurianus
MGS.hg1074	Bacteria	Firmicutes	Clostridia	Clostridiales	unclassified	unclassified	unclassified	unclassified	Clostridiales sp.
MGS.hg1075	Bacteria	Spirochaetes	Spirochaetia	Brachyspirales	Brachyspiraceae	unclassified	unclassified	unclassified	Brachyspiraceae sp.
MGS.hg1076	Bacteria	Firmicutes	Clostridia	unclassified	unclassified	unclassified	unclassified	unclassified	Clostridia sp.
MGS.hg1077	Bacteria	Firmicutes	Clostridia	unclassified	unclassified	unclassified	unclassified	unclassified	Clostridia sp.
MGS.hg1078	unclassified	unclassified	unclassified	unclassified	unclassified	unclassified	unclassified	unclassified	unclassified sp.
MGS.hg1079	Bacteria	Firmicutes	Clostridia	unclassified	unclassified	unclassified	unclassified	unclassified	Clostridia sp.
MGS.hg1080	Bacteria	Bacteroidetes	Bacteroidia	Bacteroidales	Bacteroidaceae	unclassified	unclassified	unclassified	Bacteroidaceae sp.
MGS.hg1081	Bacteria	Firmicutes	Bacilli	Lactobacillales	Lactobacillaceae	Lactobacillus	Lactobacillus rhamnosus	unclassified	Lactobacillus rhamnosus
MGS.hg1082	Bacteria	Firmicutes	Bacilli	Lactobacillales	Lactobacillaceae	Lactobacillus	Lactobacillus paracasei	Lactobacillus paracasei subsp. paracasei	Lactobacillus paracasei subsp. paracasei
MGS.hg1083	Bacteria	unclassified	unclassified	unclassified	unclassified	unclassified	unclassified	unclassified	Bacteria sp.
MGS.hg1084	Bacteria	Firmicutes	Erysipelotrichia	Erysipelotrichales	Erysipelotrichaceae	Massiliomicrobiota	Massiliomicrobiota timonensis	unclassified	Massiliomicrobiota timonensis
MGS.hg1085	unclassified	unclassified	unclassified	unclassified	unclassified	unclassified	unclassified	unclassified	unclassified sp.
MGS.hg1086	Bacteria	Bacteroidetes	Bacteroidia	unclassified	unclassified	unclassified	unclassified	unclassified	Bacteroidia sp.
MGS.hg1087	Bacteria	Firmicutes	Bacilli	Lactobacillales	Lactobacillaceae	Lactobacillus	Lactobacillus salivarius	unclassified	Lactobacillus salivarius
MGS.hg1088	Bacteria	Firmicutes	Bacilli	Lactobacillales	Enterococcaceae	Enterococcus	Enterococcus casseliflavus	unclassified	Enterococcus casseliflavus
MGS.hg1089	Bacteria	Firmicutes	Clostridia	Clostridiales	unclassified	unclassified	unclassified	unclassified	Clostridiales sp.
MGS.hg1090	Bacteria	Firmicutes	Erysipelotrichia	Erysipelotrichales	Erysipelotrichaceae	Turicibacter	Turicibacter sanguinis	unclassified	Turicibacter sanguinis
MGS.hg1091	Bacteria	Firmicutes	unclassified	unclassified	unclassified	unclassified	unclassified	unclassified	Firmicutes sp.
MGS.hg1092	Bacteria	Firmicutes	Clostridia	Clostridiales	unclassified	unclassified	unclassified	unclassified	Clostridiales sp.
MGS.hg1093	Bacteria	Proteobacteria	Gammaproteobacteria	Enterobacterales	Enterobacteriaceae	Enterobacter	Enterobacter cloacae	Enterobacter cloacae subsp. cloacae	Enterobacter cloacae subsp. cloacae
MGS.hg1094	unclassified	unclassified	unclassified	unclassified	unclassified	unclassified	unclassified	unclassified	unclassified sp.
MGS.hg1095	Bacteria	unclassified	unclassified	unclassified	unclassified	unclassified	unclassified	unclassified	Bacteria sp.
MGS.hg1096	unclassified	unclassified	unclassified	unclassified	unclassified	unclassified	unclassified	unclassified	unclassified sp.
MGS.hg1097	Bacteria	Bacteroidetes	Bacteroidia	Bacteroidales	Rikenellaceae	Alistipes	Alistipes sp. Marseille-P2431	unclassified	Alistipes sp. Marseille-P2431
MGS.hg1098	Bacteria	Bacteroidetes	Bacteroidia	Bacteroidales	unclassified	unclassified	unclassified	unclassified	Bacteroidales sp.
MGS.hg1099	Bacteria	unclassified	unclassified	unclassified	unclassified	unclassified	unclassified	unclassified	Bacteria sp.
MGS.hg1100	Bacteria	Candidatus Melainabacteria	unclassified	unclassified	unclassified	unclassified	unclassified	unclassified	Candidatus Melainabacteria sp.
MGS.hg1101	Bacteria	unclassified	unclassified	unclassified	unclassified	unclassified	unclassified	unclassified	Bacteria sp.
MGS.hg1102	Bacteria	Firmicutes	Clostridia	Clostridiales	unclassified	unclassified	unclassified	unclassified	Clostridiales sp.
MGS.hg1103	Bacteria	Firmicutes	Clostridia	Clostridiales	unclassified	unclassified	unclassified	unclassified	Clostridiales sp.
MGS.hg1104	Bacteria	Bacteroidetes	Bacteroidia	Bacteroidales	unclassified	unclassified	unclassified	unclassified	Bacteroidales sp.
MGS.hg1105	Bacteria	Bacteroidetes	Bacteroidia	Bacteroidales	unclassified	unclassified	unclassified	unclassified	Bacteroidales sp.
MGS.hg1106	Bacteria	Firmicutes	Clostridia	Clostridiales	Clostridiaceae	Clostridium	Clostridium butyricum	unclassified	Clostridium butyricum
MGS.hg1107	Bacteria	Firmicutes	Clostridia	unclassified	unclassified	unclassified	unclassified	unclassified	Clostridia sp.
MGS.hg1108	Bacteria	Firmicutes	Clostridia	unclassified	unclassified	unclassified	unclassified	unclassified	Clostridia sp.
MGS.hg1109	Bacteria	Firmicutes	Clostridia	unclassified	unclassified	unclassified	unclassified	unclassified	Clostridia sp.
MGS.hg1110	Bacteria	Bacteroidetes	Bacteroidia	Bacteroidales	Porphyromonadaceae	Porphyromonas	unclassified	unclassified	Porphyromonas sp.
MGS.hg1111	Bacteria	Firmicutes	unclassified	unclassified	unclassified	unclassified	unclassified	unclassified	Firmicutes sp.
MGS.hg1112	unclassified	unclassified	unclassified	unclassified	unclassified	unclassified	unclassified	unclassified	unclassified sp.
MGS.hg1113	unclassified	unclassified	unclassified	unclassified	unclassified	unclassified	unclassified	unclassified	unclassified sp.
MGS.hg1114	Bacteria	unclassified	unclassified	unclassified	unclassified	unclassified	unclassified	unclassified	Bacteria sp.
MGS.hg1115	unclassified	unclassified	unclassified	unclassified	unclassified	unclassified	unclassified	unclassified	unclassified sp.
MGS.hg1116	Bacteria	Bacteroidetes	unclassified	unclassified	unclassified	unclassified	unclassified	unclassified	Bacteroidetes sp.
MGS.hg1117	Bacteria	Actinobacteria	Coriobacteriia	Coriobacteriales	Atopobiaceae	unclassified	unclassified	unclassified	Atopobiaceae sp.
MGS.hg1118	unclassified	unclassified	unclassified	unclassified	unclassified	unclassified	unclassified	unclassified	unclassified sp.
MGS.hg1119	Bacteria	Bacteroidetes	Bacteroidia	Bacteroidales	unclassified	unclassified	unclassified	unclassified	Bacteroidales sp.
MGS.hg1120	Bacteria	Firmicutes	Tissierellia	Tissierellales	Tissierellaceae	Urmitella	Urmitella timonensis	unclassified	Urmitella timonensis
MGS.hg1121	Bacteria	Firmicutes	Clostridia	Clostridiales	unclassified	unclassified	unclassified	unclassified	Clostridiales sp.
MGS.hg1122	Bacteria	Firmicutes	Clostridia	Clostridiales	Ruminococcaceae	Ruminococcus	unclassified	unclassified	Ruminococcus sp.
MGS.hg1123	Bacteria	Firmicutes	Clostridia	Clostridiales	unclassified	unclassified	unclassified	unclassified	Clostridiales sp.
MGS.hg1124	Bacteria	Firmicutes	Clostridia	Clostridiales	Lachnospiraceae	unclassified	unclassified	unclassified	Lachnospiraceae sp.
MGS.hg1125	Bacteria	Bacteroidetes	Bacteroidia	Bacteroidales	unclassified	unclassified	unclassified	unclassified	Bacteroidales sp.
MGS.hg1126	Bacteria	Bacteroidetes	Bacteroidia	Bacteroidales	Bacteroidaceae	Bacteroides	Bacteroides sartorii	unclassified	Bacteroides sartorii
MGS.hg1127	Bacteria	Firmicutes	Clostridia	unclassified	unclassified	unclassified	unclassified	unclassified	Clostridia sp.
MGS.hg1128	Bacteria	unclassified	unclassified	unclassified	unclassified	unclassified	unclassified	unclassified	Bacteria sp.
MGS.hg1129	Bacteria	Firmicutes	Clostridia	unclassified	unclassified	unclassified	unclassified	unclassified	Clostridia sp.
MGS.hg1130	Bacteria	Bacteroidetes	Bacteroidia	Bacteroidales	unclassified	unclassified	unclassified	unclassified	Bacteroidales sp.
MGS.hg1131	Bacteria	Firmicutes	Clostridia	Clostridiales	Lachnospiraceae	unclassified	unclassified	unclassified	Lachnospiraceae sp.
MGS.hg1132	Bacteria	Bacteroidetes	Bacteroidia	Bacteroidales	unclassified	unclassified	unclassified	unclassified	Bacteroidales sp.
MGS.hg1133	Bacteria	Firmicutes	Clostridia	Clostridiales	Ruminococcaceae	unclassified	unclassified	unclassified	Ruminococcaceae sp.
MGS.hg1134	unclassified	unclassified	unclassified	unclassified	unclassified	unclassified	unclassified	unclassified	unclassified sp.
MGS.hg1135	Bacteria	Firmicutes	Clostridia	Clostridiales	unclassified	unclassified	unclassified	unclassified	Clostridiales sp.
MGS.hg1136	unclassified	unclassified	unclassified	unclassified	unclassified	unclassified	unclassified	unclassified	unclassified sp.
MGS.hg1137	Bacteria	Firmicutes	unclassified	unclassified	unclassified	unclassified	unclassified	unclassified	Firmicutes sp.
MGS.hg1138	Bacteria	Firmicutes	Clostridia	Clostridiales	unclassified	unclassified	unclassified	unclassified	Clostridiales sp.
MGS.hg1139	Bacteria	unclassified	unclassified	unclassified	unclassified	unclassified	unclassified	unclassified	Bacteria sp.
MGS.hg1140	Bacteria	Firmicutes	unclassified	unclassified	unclassified	unclassified	unclassified	unclassified	Firmicutes sp.
MGS.hg1141	unclassified	unclassified	unclassified	unclassified	unclassified	unclassified	unclassified	unclassified	unclassified sp.
MGS.hg1142	Bacteria	Bacteroidetes	Bacteroidia	Bacteroidales	unclassified	unclassified	unclassified	unclassified	Bacteroidales sp.
MGS.hg1143	Bacteria	Firmicutes	Clostridia	Clostridiales	Ruminococcaceae	unclassified	unclassified	unclassified	Ruminococcaceae sp.
MGS.hg1144	Bacteria	Bacteroidetes	Bacteroidia	Bacteroidales	Odoribacteraceae	Culturomica	Culturomica massiliensis	unclassified	Culturomica massiliensis
MGS.hg1145	Bacteria	Firmicutes	Clostridia	Clostridiales	Ruminococcaceae	unclassified	unclassified	unclassified	Ruminococcaceae sp.
MGS.hg1146	Bacteria	unclassified	unclassified	unclassified	unclassified	unclassified	unclassified	unclassified	Bacteria sp.
MGS.hg1147	Archaea	Euryarchaeota	Thermoplasmata	Methanomicrobiales	unclassified	unclassified	unclassified	unclassified	Methanomicrobiales sp.
MGS.hg1148	Bacteria	Actinobacteria	Coriobacteriia	Eggerthellales	unclassified	unclassified	unclassified	unclassified	Eggerthellales sp.
MGS.hg1149	Bacteria	Candidatus Melainabacteria	unclassified	unclassified	unclassified	unclassified	unclassified	unclassified	Candidatus Melainabacteria sp.
MGS.hg1150	Bacteria	Firmicutes	Clostridia	Clostridiales	Ruminococcaceae	unclassified	unclassified	unclassified	Ruminococcaceae sp.
MGS.hg1151	Bacteria	Firmicutes	Clostridia	Clostridiales	unclassified	unclassified	unclassified	unclassified	Clostridiales sp.
MGS.hg1152	Bacteria	Firmicutes	Negativicutes	Acidaminococcales	Acidaminococcaceae	Acidaminococcus	unclassified	unclassified	Acidaminococcus sp.
MGS.hg1153	Bacteria	Firmicutes	Clostridia	Clostridiales	Eubacteriaceae	Eubacterium	Eubacterium sp. OM08-24	unclassified	Eubacterium sp. OM08-24
MGS.hg1154	Bacteria	Firmicutes	Bacilli	Lactobacillales	Streptococcaceae	Lactococcus	Lactococcus garvieae	unclassified	Lactococcus garvieae
MGS.hg1155	unclassified	unclassified	unclassified	unclassified	unclassified	unclassified	unclassified	unclassified	unclassified sp.
MGS.hg1156	Bacteria	unclassified	unclassified	unclassified	unclassified	unclassified	unclassified	unclassified	Bacteria sp.
MGS.hg1157	Bacteria	Firmicutes	Clostridia	unclassified	unclassified	unclassified	unclassified	unclassified	Clostridia sp.
MGS.hg1158	Bacteria	Bacteroidetes	Bacteroidia	Bacteroidales	unclassified	unclassified	unclassified	unclassified	Bacteroidales sp.
MGS.hg1159	unclassified	unclassified	unclassified	unclassified	unclassified	unclassified	unclassified	unclassified	unclassified sp.
MGS.hg1160	Bacteria	Proteobacteria	unclassified	unclassified	unclassified	unclassified	unclassified	unclassified	Proteobacteria sp.
MGS.hg1161	Bacteria	Firmicutes	Clostridia	unclassified	unclassified	unclassified	unclassified	unclassified	Clostridia sp.
MGS.hg1162	Bacteria	unclassified	unclassified	unclassified	unclassified	unclassified	unclassified	unclassified	Bacteria sp.
MGS.hg1163	unclassified	unclassified	unclassified	unclassified	unclassified	unclassified	unclassified	unclassified	unclassified sp.
MGS.hg1164	Bacteria	Firmicutes	Clostridia	unclassified	unclassified	unclassified	unclassified	unclassified	Clostridia sp.
MGS.hg1165	Bacteria	Proteobacteria	Deltaproteobacteria	Desulfovibrionales	Desulfovibrionaceae	Desulfovibrio	Desulfovibrio sp. AM18-2	unclassified	Desulfovibrio sp. AM18-2
MGS.hg1166	Bacteria	Firmicutes	Clostridia	Clostridiales	unclassified	unclassified	unclassified	unclassified	Clostridiales sp.
MGS.hg1167	Bacteria	unclassified	unclassified	unclassified	unclassified	unclassified	unclassified	unclassified	Bacteria sp.
MGS.hg1168	Bacteria	Candidatus Melainabacteria	unclassified	unclassified	unclassified	unclassified	unclassified	unclassified	Candidatus Melainabacteria sp.
MGS.hg1169	Bacteria	Firmicutes	Clostridia	Clostridiales	Ruminococcaceae	unclassified	unclassified	unclassified	Ruminococcaceae sp.
MGS.hg1170	Bacteria	unclassified	unclassified	unclassified	unclassified	unclassified	unclassified	unclassified	Bacteria sp.
MGS.hg1171	Bacteria	Firmicutes	unclassified	unclassified	unclassified	unclassified	unclassified	unclassified	Firmicutes sp.
MGS.hg1172	Bacteria	Spirochaetes	Spirochaetia	Spirochaetales	Spirochaetaceae	unclassified	unclassified	unclassified	Spirochaetaceae sp.
MGS.hg1173	Bacteria	Firmicutes	Negativicutes	Acidaminococcales	unclassified	unclassified	unclassified	unclassified	Acidaminococcales sp.
MGS.hg1174	Bacteria	Proteobacteria	Betaproteobacteria	Burkholderiales	Sutterellaceae	Sutterella	Sutterella parvirubra	unclassified	Sutterella parvirubra
MGS.hg1175	Bacteria	Firmicutes	Negativicutes	Selenomonadales	unclassified	unclassified	unclassified	unclassified	Selenomonadales sp.
MGS.hg1176	Bacteria	unclassified	unclassified	unclassified	unclassified	unclassified	unclassified	unclassified	Bacteria sp.
MGS.hg1177	Bacteria	Bacteroidetes	Bacteroidia	Bacteroidales	Bacteroidaceae	unclassified	unclassified	unclassified	Bacteroidaceae sp.
MGS.ref1174	Bacteria	Firmicutes	Clostridia	Clostridiales	Clostridiaceae	Clostridium	Clostridium sp. 12(A)	unclassified	Clostridium sp. 12(A)
MGS.ref1175	Bacteria	Firmicutes	Clostridia	Clostridiales	Lachnospiraceae	Lachnoclostridium	[Clostridium] celerecrescens	unclassified	[Clostridium] celerecrescens
MGS.ref1176	Bacteria	Firmicutes	Clostridia	Clostridiales	Lachnospiraceae	Lachnoclostridium	[Clostridium] citroniae	unclassified	[Clostridium] citroniae
MGS.ref1177	Bacteria	Proteobacteria	Betaproteobacteria	Burkholderiales	Comamonadaceae	Acidovorax	Acidovorax delafieldii	unclassified	Acidovorax delafieldii
MGS.ref1178	Bacteria	Proteobacteria	Betaproteobacteria	Burkholderiales	Comamonadaceae	Acidovorax	Comamonas kerstersii	unclassified	Comamonas kerstersii
MGS.ref1179	Bacteria	Proteobacteria	Gammaproteobacteria	Pseudomonadales	Moraxellaceae	Acinetobacter	Acinetobacter bereziniae	unclassified	Acinetobacter bereziniae
MGS.ref1180	Bacteria	Proteobacteria	Gammaproteobacteria	Pseudomonadales	Moraxellaceae	Acinetobacter	Acinetobacter johnsonii	unclassified	Acinetobacter johnsonii
MGS.ref1181	Bacteria	Proteobacteria	Gammaproteobacteria	Pseudomonadales	Moraxellaceae	Acinetobacter	Acinetobacter ursingii	unclassified	Acinetobacter ursingii
MGS.ref1182	Bacteria	Proteobacteria	Gammaproteobacteria	Pseudomonadales	Moraxellaceae	Acinetobacter	Acinetobacter guillouiae	unclassified	Acinetobacter guillouiae
MGS.ref1183	Bacteria	Actinobacteria	Actinobacteria	Actinomycetales	Actinomycetaceae	Actinomyces	Actinomyces ihuae	unclassified	Actinomyces ihuae
MGS.ref1184	Bacteria	Actinobacteria	Actinobacteria	Actinomycetales	Actinomycetaceae	Actinomyces	Actinomyces oris	unclassified	Actinomyces oris
MGS.ref1185	Bacteria	Proteobacteria	Gammaproteobacteria	Aeromonadales	Aeromonadaceae	Aeromonas	Aeromonas caviae	unclassified	Aeromonas caviae
MGS.ref1186	Bacteria	Firmicutes	Clostridia	Clostridiales	Peptoniphilaceae	Anaerosphaera	unclassified	unclassified	Anaerosphaera sp.
MGS.ref1187	Bacteria	Proteobacteria	Epsilonproteobacteria	Campylobacterales	Campylobacteraceae	Aliiarcobacter	Aliiarcobacter cryaerophilus	unclassified	Aliiarcobacter cryaerophilus
MGS.ref1188	Bacteria	Proteobacteria	Alphaproteobacteria	Rhizobiales	Methylobacteriaceae	Methylobacterium	Methylobacterium sp. UNCCL125	unclassified	Methylobacterium sp. UNCCL125
MGS.ref1189	Bacteria	Actinobacteria	Coriobacteriia	Coriobacteriales	Atopobiaceae	Atopobium	unclassified	unclassified	Atopobium sp.
MGS.ref1190	Bacteria	Bacteroidetes	Bacteroidia	Bacteroidales	Bacteroidaceae	Bacteroides	Bacteroides sp. An269	unclassified	Bacteroides sp. An269
MGS.ref1191	Bacteria	Actinobacteria	Actinobacteria	Bifidobacteriales	Bifidobacteriaceae	Bifidobacterium	Bifidobacterium saeculare	unclassified	Bifidobacterium saeculare
MGS.ref1192	Bacteria	Firmicutes	Clostridia	Clostridiales	Lachnospiraceae	Blautia	Blautia marasmi	unclassified	Blautia marasmi
MGS.ref1193	Bacteria	Firmicutes	Clostridia	Clostridiales	Lachnospiraceae	Blautia	Blautia hansenii	unclassified	Blautia hansenii
MGS.ref1194	Bacteria	Proteobacteria	Betaproteobacteria	Burkholderiales	Sutterellaceae	Turicimonas	Turicimonas muris	unclassified	Turicimonas muris
MGS.ref1195	Bacteria	Bacteroidetes	Bacteroidia	Bacteroidales	Odoribacteraceae	Butyricimonas	Butyricimonas synergistica	unclassified	Butyricimonas synergistica
MGS.ref1196	Bacteria	Firmicutes	Negativicutes	Veillonellales	Veillonellaceae	Megasphaera	Caecibacter massiliensis	unclassified	Caecibacter massiliensis
MGS.ref1197	Bacteria	Proteobacteria	Alphaproteobacteria	Caulobacterales	Caulobacteraceae	Caulobacter	Caulobacter sp. FWC26	unclassified	Caulobacter sp. FWC26
MGS.ref1198	Bacteria	Bacteroidetes	Flavobacteriia	Flavobacteriales	Flavobacteriaceae	Chryseobacterium	Chryseobacterium gambrini	unclassified	Chryseobacterium gambrini
MGS.ref1199	Bacteria	Proteobacteria	Gammaproteobacteria	Enterobacterales	Enterobacteriaceae	Citrobacter	Citrobacter freundii	unclassified	Citrobacter freundii
MGS.ref1200	Bacteria	Proteobacteria	Gammaproteobacteria	Enterobacterales	Enterobacteriaceae	Citrobacter	Citrobacter amalonaticus	unclassified	Citrobacter amalonaticus
MGS.ref1201	Bacteria	Proteobacteria	Gammaproteobacteria	Enterobacterales	Enterobacteriaceae	Citrobacter	Citrobacter braakii	unclassified	Citrobacter braakii
MGS.ref1202	Bacteria	Proteobacteria	Gammaproteobacteria	Enterobacterales	Enterobacteriaceae	Citrobacter	Citrobacter freundii	unclassified	Citrobacter freundii
MGS.ref1203	Bacteria	Proteobacteria	Gammaproteobacteria	Enterobacterales	Enterobacteriaceae	Citrobacter	unclassified	unclassified	Citrobacter sp.
MGS.ref1204	Bacteria	Proteobacteria	Gammaproteobacteria	Enterobacterales	Enterobacteriaceae	Citrobacter	Citrobacter sp. S-77	unclassified	Citrobacter sp. S-77
MGS.ref1205	Bacteria	Synergistetes	Synergistia	Synergistales	Synergistaceae	Synergistes	Synergistes sp. 3_1_syn1	unclassified	Synergistes sp. 3_1_syn1
MGS.ref1206	Bacteria	Firmicutes	Clostridia	Clostridiales	Erysipelotrichaceae	Dielma	Clostridiales bacterium VE202-08	unclassified	Clostridiales bacterium VE202-08
MGS.ref1207	Bacteria	Firmicutes	Clostridia	Clostridiales	Lachnospiraceae	Lachnoclostridium	Clostridiales bacterium 1_7_47FAA	unclassified	Clostridiales bacterium 1_7_47FAA
MGS.ref1208	Bacteria	Firmicutes	Clostridia	Clostridiales	Clostridiaceae	Clostridium	Clostridium sp. MSTE9	unclassified	Clostridium sp. MSTE9
MGS.ref1209	Bacteria	Actinobacteria	Coriobacteriia	Eggerthellales	Eggerthellaceae	Gordonibacter	Gordonibacter sp. An232A	unclassified	Gordonibacter sp. An232A
MGS.ref1210	Bacteria	Actinobacteria	Actinobacteria	Corynebacteriales	Corynebacteriaceae	Corynebacterium	unclassified	unclassified	Corynebacterium sp.
MGS.ref1211	Bacteria	Actinobacteria	Actinobacteria	Propionibacteriales	Propionibacteriaceae	Cutibacterium	Cutibacterium acnes	Cutibacterium acnes subsp. acnes	Cutibacterium acnes subsp. acnes
MGS.ref1212	Bacteria	Actinobacteria	Actinobacteria	Propionibacteriales	Propionibacteriaceae	Cutibacterium	Cutibacterium avidum	unclassified	Cutibacterium avidum
MGS.ref1213	Bacteria	Actinobacteria	Actinobacteria	Propionibacteriales	Propionibacteriaceae	Propionibacterium	Propionibacterium sp. KPL1844	unclassified	Propionibacterium sp. KPL1844
MGS.ref1214	Bacteria	Proteobacteria	Gammaproteobacteria	Enterobacterales	Enterobacteriaceae	Enterobacter	Enterobacter cloacae	unclassified	Enterobacter cloacae
MGS.ref1215	Bacteria	Proteobacteria	Gammaproteobacteria	Enterobacterales	Enterobacteriaceae	Enterobacter	Enterobacter cloacae	Enterobacter cloacae subsp. cloacae	Enterobacter cloacae subsp. cloacae
MGS.ref1216	Bacteria	Proteobacteria	Gammaproteobacteria	Enterobacterales	Enterobacteriaceae	Enterobacter	Enterobacter cloacae	unclassified	Enterobacter cloacae
MGS.ref1217	Bacteria	Proteobacteria	Gammaproteobacteria	Enterobacterales	Enterobacteriaceae	Phytobacter	[Kluyvera] intestini	unclassified	[Kluyvera] intestini
MGS.ref1218	Bacteria	Firmicutes	Bacilli	Lactobacillales	Enterococcaceae	Enterococcus	Enterococcus faecium	unclassified	Enterococcus faecium
MGS.ref1219	Bacteria	Firmicutes	Bacilli	Lactobacillales	Enterococcaceae	Enterococcus	Enterococcus gilvus	unclassified	Enterococcus gilvus
MGS.ref1220	Bacteria	Firmicutes	Bacilli	Lactobacillales	Enterococcaceae	Enterococcus	Enterococcus raffinosus	unclassified	Enterococcus raffinosus
MGS.ref1221	Bacteria	Firmicutes	Bacilli	Lactobacillales	Enterococcaceae	Enterococcus	Enterococcus faecium	unclassified	Enterococcus faecium
MGS.ref1222	Bacteria	Firmicutes	Bacilli	Lactobacillales	Enterococcaceae	Enterococcus	Listeria monocytogenes	unclassified	Listeria monocytogenes
MGS.ref1223	Bacteria	Firmicutes	Erysipelotrichia	Erysipelotrichales	Erysipelotrichaceae	Erysipelatoclostridium	Erysipelatoclostridium sp. An15	unclassified	Erysipelatoclostridium sp. An15
MGS.ref1224	Bacteria	Proteobacteria	Gammaproteobacteria	Enterobacterales	Enterobacteriaceae	Escherichia	Escherichia coli	unclassified	Escherichia coli
MGS.ref1225	Bacteria	Proteobacteria	Gammaproteobacteria	Enterobacterales	Enterobacteriaceae	Escherichia	Escherichia coli	unclassified	Escherichia coli
MGS.ref1226	Bacteria	Firmicutes	Clostridia	Clostridiales	Eubacteriaceae	Eubacterium	Eubacterium limosum	unclassified	Eubacterium limosum
MGS.ref1227	Bacteria	Bacteroidetes	Flavobacteriia	Flavobacteriales	Flavobacteriaceae	Flavobacterium	Flavobacterium sp. Leaf359	unclassified	Flavobacterium sp. Leaf359
MGS.ref1228	Bacteria	Bacteroidetes	Bacteroidia	Bacteroidales	Porphyromonadaceae	Sanguibacteroides	Sanguibacteroides justesenii	unclassified	Sanguibacteroides justesenii
MGS.ref1229	Bacteria	Actinobacteria	Actinobacteria	Bifidobacteriales	Bifidobacteriaceae	Gardnerella	Gardnerella vaginalis	unclassified	Gardnerella vaginalis
MGS.ref1230	Bacteria	Firmicutes	Bacilli	Lactobacillales	Carnobacteriaceae	Granulicatella	Granulicatella sp. 572.rep2_STHE	unclassified	Granulicatella sp. 572.rep2_STHE
MGS.ref1231	Bacteria	Proteobacteria	Gammaproteobacteria	Pasteurellales	Pasteurellaceae	Haemophilus	Haemophilus haemolyticus	unclassified	Haemophilus haemolyticus
MGS.ref1232	Bacteria	Proteobacteria	Gammaproteobacteria	Enterobacterales	Hafniaceae	Hafnia	Hafnia alvei	unclassified	Hafnia alvei
MGS.ref1233	Bacteria	Proteobacteria	Gammaproteobacteria	Enterobacterales	Enterobacteriaceae	Kosakonia	Kosakonia cowanii	unclassified	Kosakonia cowanii
MGS.ref1234	Bacteria	Proteobacteria	Gammaproteobacteria	Enterobacterales	Enterobacteriaceae	Klebsiella	Klebsiella pneumoniae	unclassified	Klebsiella pneumoniae
MGS.ref1235	Bacteria	Firmicutes	Bacilli	Lactobacillales	Lactobacillaceae	Lactobacillus	Lactobacillus amylovorus	unclassified	Lactobacillus amylovorus
MGS.ref1236	Bacteria	Firmicutes	Bacilli	Lactobacillales	Lactobacillaceae	Lactobacillus	Lactobacillus helveticus	unclassified	Lactobacillus helveticus
MGS.ref1237	Bacteria	Firmicutes	Bacilli	Lactobacillales	Lactobacillaceae	Lactobacillus	Lactobacillus reuteri	unclassified	Lactobacillus reuteri
MGS.ref1238	Bacteria	Firmicutes	Bacilli	Lactobacillales	Lactobacillaceae	Lactobacillus	Lactobacillus vaginalis	unclassified	Lactobacillus vaginalis
MGS.ref1239	Bacteria	Firmicutes	Bacilli	Bacillales	Bacillaceae	Lysinibacillus	Lysinibacillus fusiformis	unclassified	Lysinibacillus fusiformis
MGS.ref1240	Bacteria	Firmicutes	Negativicutes	Veillonellales	Veillonellaceae	Megasphaera	Veillonellaceae bacterium DNF00751	unclassified	Veillonellaceae bacterium DNF00751
MGS.ref1241	Bacteria	Firmicutes	Negativicutes	Veillonellales	Veillonellaceae	Megasphaera	Megasphaera massiliensis	unclassified	Megasphaera massiliensis
MGS.ref1242	Bacteria	Proteobacteria	Gammaproteobacteria	Enterobacterales	Morganellaceae	Morganella	Morganella morganii	Morganella morganii subsp. morganii	Morganella morganii subsp. morganii
MGS.ref1243	Bacteria	Actinobacteria	Actinobacteria	Corynebacteriales	Mycobacteriaceae	Mycobacteroides	Mycobacteroides chelonae	unclassified	Mycobacteroides chelonae
MGS.ref1244	Bacteria	Proteobacteria	Betaproteobacteria	Neisseriales	Neisseriaceae	Neisseria	Neisseria subflava	unclassified	Neisseria subflava
MGS.ref1245	Bacteria	Proteobacteria	Gammaproteobacteria	Enterobacterales	Erwiniaceae	Pantoea	Pantoea sp. 3.5.1	unclassified	Pantoea sp. 3.5.1
MGS.ref1246	Bacteria	Bacteroidetes	Bacteroidia	Bacteroidales	Tannerellaceae	Parabacteroides	Parabacteroides gordonii	unclassified	Parabacteroides gordonii
MGS.ref1247	Bacteria	Bacteroidetes	Bacteroidia	Bacteroidales	Prevotellaceae	Prevotella	unclassified	unclassified	Prevotella sp.
MGS.ref1248	Bacteria	Bacteroidetes	Bacteroidia	Bacteroidales	Prevotellaceae	Prevotella	unclassified	unclassified	Prevotella sp.
MGS.ref1249	Bacteria	Firmicutes	Clostridia	Clostridiales	Ruminococcaceae	Pseudoflavonifractor	Pseudoflavonifractor sp. An176	unclassified	Pseudoflavonifractor sp. An176
MGS.ref1250	Bacteria	Proteobacteria	Gammaproteobacteria	Pseudomonadales	Pseudomonadaceae	Pseudomonas	Pseudomonas extremaustralis	unclassified	Pseudomonas extremaustralis
MGS.ref1251	Bacteria	Proteobacteria	Gammaproteobacteria	Pseudomonadales	Pseudomonadaceae	Pseudomonas	Pseudomonas parafulva	unclassified	Pseudomonas parafulva
MGS.ref1252	Bacteria	Proteobacteria	Gammaproteobacteria	Pseudomonadales	Pseudomonadaceae	Pseudomonas	Pseudomonas nitroreducens	unclassified	Pseudomonas nitroreducens
MGS.ref1253	Bacteria	Firmicutes	Clostridia	Clostridiales	Lachnospiraceae	Robinsoniella	Robinsoniella peoriensis	unclassified	Robinsoniella peoriensis
MGS.ref1254	Bacteria	Actinobacteria	Actinobacteria	Micrococcales	Micrococcaceae	Rothia	Rothia sp. HMSC072E10	unclassified	Rothia sp. HMSC072E10
MGS.ref1255	Bacteria	Firmicutes	Negativicutes	Selenomonadales	Selenomonadaceae	Selenomonas	Selenomonas artemidis	unclassified	Selenomonas artemidis
MGS.ref1256	Bacteria	Proteobacteria	Gammaproteobacteria	Enterobacterales	Yersiniaceae	Serratia	Serratia marcescens	unclassified	Serratia marcescens
MGS.ref1257	Bacteria	Proteobacteria	Gammaproteobacteria	Alteromonadales	Shewanellaceae	Shewanella	Shewanella xiamenensis	unclassified	Shewanella xiamenensis
MGS.ref1258	Bacteria	Proteobacteria	Alphaproteobacteria	Sphingomonadales	Sphingomonadaceae	Sphingomonas	Sphingomonas sp. CCH9-F2	unclassified	Sphingomonas sp. CCH9-F2
MGS.ref1259	Bacteria	Firmicutes	Bacilli	Bacillales	Staphylococcaceae	Staphylococcus	Staphylococcus haemolyticus	unclassified	Staphylococcus haemolyticus
MGS.ref1260	Bacteria	Firmicutes	Bacilli	Bacillales	Staphylococcaceae	Staphylococcus	Staphylococcus hominis	Staphylococcus hominis subsp. hominis	Staphylococcus hominis subsp. hominis
MGS.ref1261	Bacteria	Firmicutes	Bacilli	Bacillales	Staphylococcaceae	Staphylococcus	Staphylococcus lugdunensis	unclassified	Staphylococcus lugdunensis
MGS.ref1262	Bacteria	Proteobacteria	Gammaproteobacteria	Xanthomonadales	Xanthomonadaceae	Stenotrophomonas	Stenotrophomonas bentonitica	unclassified	Stenotrophomonas bentonitica
MGS.ref1263	Bacteria	Proteobacteria	Gammaproteobacteria	Xanthomonadales	Xanthomonadaceae	Stenotrophomonas	Stenotrophomonas maltophilia	unclassified	Stenotrophomonas maltophilia
MGS.ref1264	Bacteria	Firmicutes	Bacilli	Lactobacillales	Streptococcaceae	Streptococcus	Streptococcus anginosus	unclassified	Streptococcus anginosus
MGS.ref1265	Bacteria	Firmicutes	Bacilli	Lactobacillales	Streptococcaceae	Streptococcus	Streptococcus constellatus	unclassified	Streptococcus constellatus
MGS.ref1266	Bacteria	Firmicutes	Bacilli	Lactobacillales	Streptococcaceae	Streptococcus	unclassified	unclassified	Streptococcus sp.
MGS.ref1267	Bacteria	Firmicutes	Bacilli	Lactobacillales	Streptococcaceae	Streptococcus	Streptococcus agalactiae	unclassified	Streptococcus agalactiae
MGS.ref1268	Bacteria	Firmicutes	Negativicutes	Veillonellales	Veillonellaceae	Veillonella	Veillonella sp. DNF00869	unclassified	Veillonella sp. DNF00869
MGS.ref1269	Bacteria	Proteobacteria	Gammaproteobacteria	Enterobacterales	Enterobacteriaceae	Citrobacter	Citrobacter koseri	unclassified	Citrobacter koseri

## Sheet: Supplementary Table 4
	Supplementary Table 4: Univariate analysis of the MGS counts differences between healthy controls and T1D individuals
	MGS ID	p-value	Cliff's Delta effect size	5% Cliff's Delta	95% Cliff's Delt	FDR	Bacterial annotation	Phylum	Prevalence in the cohort	Average QMP abundance	Drug deconfounding pipeline
	MGS.hg0493	0.000680405	-0.4095	-0.539658	-0.260223	0.0232276	Eisenbergiella tayi	Firmicutes	81.9048	0.000293807	SD
	MGS.hg0013	0.0001164	-0.3955	-0.539713	-0.228737	0.0187968	Ruminococcus bromii	Firmicutes	100	0.0103099	LD
	MGS.hg0242	0.000145929	-0.383	-0.533588	-0.208873	0.0187968	[Clostridium] bolteae	Firmicutes	75.7143	0.000231711	SD
	MGS.hg0308	2.68844e-05	-0.36475	-0.488382	-0.226763	0.0133078	[Clostridium] symbiosum	Firmicutes	49.0476	0.000209069	SD
	MGS.hg1109	0.000292183	-0.341125	-0.486029	-0.177967	0.0187968	Clostridia sp.	Firmicutes	61.9048	0.000507086	LD
	MGS.hg0124	0.000550055	-0.33825	-0.483966	-0.174282	0.020979	Ruthenibacterium lactatiformans	Firmicutes	100	0.00175263	SD
	MGS.hg0762	0.000457794	-0.33575	-0.483822	-0.16899	0.020979	[Clostridium] lavalense	Firmicutes	63.8095	8.45664e-05	SD
	MGS.hg0350	0.000507745	-0.323125	-0.444598	-0.189981	0.020979	[Clostridium] symbiosum	Firmicutes	45.7143	0.000154342	LD
	MGS.hg0368	0.00433242	-0.315125	-0.461634	-0.151881	0.0875326	Clostridia sp.	Firmicutes	96.1905	0.00156799	LD
	MGS.hg0719	0.000452062	-0.30975	-0.443523	-0.162477	0.020979	Clostridia sp.	Firmicutes	50.9524	0.000930658	statin, chol_med
	MGS.hg0814	0.000267231	-0.294875	-0.400914	-0.181039	0.0187968	Massiliomicrobiota sp. An80	Firmicutes	35.2381	8.05273e-05	SD
	MGS.hg0693	0.00305684	-0.28775	-0.43054	-0.130908	0.0672504	Hungatella hathewayi	Firmicutes	54.7619	0.000116055	LD
	MGS.hg0414	0.000356181	-0.281125	-0.448797	-0.094332	0.0195899	Clostridiales sp.	Firmicutes	90.4762	0.00134547	statin
	MGS.hg0833	0.000563544	-0.2745	-0.374089	-0.168652	0.020979	Eisenbergiella tayi	Firmicutes	31.4286	4.06476e-05	SD
	MGS.hg1066	0.00130621	-0.2715	-0.399162	-0.133512	0.0391862	[Clostridium] saccharolyticum	Firmicutes	42.381	0.000166004	LD
	MGS.hg1013	0.00502225	-0.25375	-0.391479	-0.1049	0.0974908	Ruminococcaceae sp.	Firmicutes	44.7619	0.000102714	statin, chol_med
	MGS.ref1205	0.00465595	-0.19525	-0.272546	-0.11545	0.0921877	Synergistes sp. 3_1_syn1	Synergistetes	20.4762	4.93233e-05	LD
	MGS.hg0917	0.0029753	0.1825	0.0385408	0.319038	0.0669444	MGS.hg0917	unclassified	16.6667	8.6842e-05	LD
	MGS.hg0583	0.00158626	0.191875	0.0523616	0.324042	0.044683	MGS.hg0583	unclassified	15.2381	2.71932e-05	LD
	MGS.hg0656	0.00325525	0.192875	0.045593	0.33195	0.0700586	Clostridiales sp.	Firmicutes	19.0476	8.23193e-05	LD
	MGS.hg0585	1.76663e-06	0.228	0.0839592	0.362708	0.00174896	MGS.hg0585	unclassified	13.8095	6.30053e-05	LD
	MGS.hg0545	0.00260432	0.240625	0.0661571	0.400816	0.0628849	Clostridiales sp.	Firmicutes	38.0952	0.000871805	LD
	MGS.hg0326	0.00297159	0.261375	0.0834596	0.423142	0.0669444	Clostridiales sp.	Firmicutes	49.5238	0.000218314	LD
	MGS.hg0718	0.00126034	0.26475	0.0981667	0.416901	0.0389917	Clostridia sp.	Firmicutes	62.381	0.00028496	LD
	MGS.hg0929	0.00135165	0.268875	0.0937694	0.427845	0.0393568	Clostridiales sp.	Firmicutes	37.1429	7.43832e-05	LD
	MGS.hg0064	0.0037892	0.27775	0.107432	0.432231	0.0798151	Blautia sp. SG-772	Firmicutes	99.0476	0.00206097	NC
	MGS.hg0070	0.00190166	0.28375	0.11726	0.434726	0.0508822	Faecalibacterium prausnitzii	Firmicutes	99.0476	0.00232278	LD
	MGS.hg0404	0.000855531	0.2915	0.117836	0.447863	0.0278966	Clostridiales sp.	Firmicutes	56.1905	0.000160087	LD
	MGS.hg0922	0.00162484	0.295	0.121661	0.450878	0.044683	Lachnospiraceae bacterium OF09-6	Firmicutes	77.619	0.000306379	LD
	MGS.hg0014	0.00240343	0.302	0.127753	0.458162	0.0610101	Clostridium sp. AF34-10BH	Firmicutes	100	0.00280455	LD
	MGS.hg0077	0.000593347	0.3055	0.126265	0.465419	0.020979	Sutterella wadsworthensis	Proteobacteria	79.5238	0.000799897	LD
	MGS.hg0008	0.000511437	0.32475	0.151467	0.478668	0.020979	Alistipes putredinis	Bacteroidetes	100	0.00752656	LD
	MGS.hg0085	0.000873529	0.33025	0.155452	0.484995	0.0278966	Faecalibacterium sp.	Firmicutes	98.5714	0.00198053	raas
	MGS.hg0009	0.000163762	0.34075	0.166328	0.494496	0.0187968	Faecalibacterium prausnitzii	Firmicutes	100	0.00438702	LD
	MGS.hg0072	0.000486445	0.34175	0.184629	0.481837	0.020979	Clostridium sp. TF06-15AC	Firmicutes	100	0.00172834	SD
	MGS.hg0543	0.000319918	0.34475	0.16115	0.505286	0.0187968	Oscillospiraceae sp.	Firmicutes	43.3333	7.30463e-05	LD
	MGS.hg0091	0.000311669	0.35	0.174249	0.504141	0.0187968	Clostridiales sp.	Firmicutes	90.9524	0.000762975	LD
	MGS.hg0233	0.00259479	0.350125	0.173883	0.504634	0.0628849	Clostridiales sp.	Firmicutes	97.1429	0.00169443	LD
	MGS.hg0385	4.98954e-05	0.3515	0.182225	0.500539	0.0164655	Veillonella rogosae	Firmicutes	43.8095	5.14282e-05	LD
	MGS.hg0172	0.000219901	0.353125	0.169029	0.513412	0.0187968	Clostridiales sp.	Firmicutes	82.8571	0.00296887	LD
	MGS.hg0073	0.000286952	0.3535	0.18343	0.503024	0.0187968	Ruminococcus sp.	Firmicutes	100	0.00217432	LD
	MGS.hg0370	0.0040693	0.355375	0.182736	0.506755	0.0839292	Ruminococcus sp. AF41-9	Firmicutes	88.5714	0.00116436	LD
	MGS.hg0129	0.000583662	0.357625	0.179329	0.513175	0.020979	Haemophilus parainfluenzae	Proteobacteria	55.2381	4.11312e-05	LD
	MGS.hg0264	0.000294537	0.37525	0.20301	0.524965	0.0187968	Clostridium sp. AF27-2AA	Firmicutes	83.8095	0.000315737	SD
	MGS.hg0148	0.000532608	0.3775	0.186519	0.54099	0.020979	Butyricicoccus sp. AM42-5AC	Firmicutes	93.8095	0.00125223	SD
	MGS.hg0371	0.00018734	0.38225	0.205178	0.535091	0.0187968	Lachnospiraceae sp.	Firmicutes	65.2381	0.000267125	LD
	MGS.hg0104	0.00295604	0.38525	0.214723	0.532983	0.0669444	Clostridium sp. AM32-2	Firmicutes	91.9048	0.000544747	LD
	MGS.hg0352	0.00209705	0.38625	0.210272	0.537984	0.0546337	Clostridiaceae sp.	Firmicutes	77.1429	0.000280551	LD
	MGS.hg0078	0.000322773	0.40025	0.244325	0.535999	0.0187968	Lachnospiraceae bacterium OF11-28	Firmicutes	95.2381	0.00053994	SD
	MGS.hg0045	8.2423e-05	0.42325	0.253443	0.567753	0.0180176	Faecalibacterium sp.	Firmicutes	100	0.00387034	LD
	MGS.hg0249	9.0998e-05	0.43225	0.272239	0.568998	0.0180176	Clostridium sp. AM33-3	Firmicutes	91.9048	0.0004075	SD
	MGS.hg0430	0.00534396	-0.293625	-0.439925	-0.132142	0.101741	[Clostridium] aldenense	Firmicutes	63.8095	0.0001156	LD
	MGS.hg0037	0.0058453	0.266	0.0898241	0.426034	0.106254	Roseburia intestinalis	Firmicutes	99.0476	0.00231908	LD
	MGS.hg0367	0.00603584	-0.251375	-0.404687	-0.0843176	0.106254	Lachnospiraceae sp.	Firmicutes	68.5714	0.00077552	LD
	MGS.hg0392	0.0060385	0.21575	0.0422131	0.37665	0.106254	Firmicutes sp.	Firmicutes	39.5238	0.000226079	NS
	MGS.hg0505	0.00611764	0.17925	0.0251783	0.325004	0.106254	Bacteroidaceae sp.	Bacteroidetes	22.8571	0.000145979	NS
	MGS.ref1265	0.00609342	-0.2285	-0.353614	-0.0953537	0.106254	Streptococcus constellatus	Firmicutes	36.1905	9.78502e-06	LD
	MGS.hg0340	0.0064689	0.253375	0.0793825	0.412386	0.107559	Eubacterium sp. AF19-12LB	Firmicutes	92.381	0.000794122	LD
	MGS.hg0365	0.00677809	-0.303125	-0.454891	-0.134249	0.107559	Firmicutes sp.	Firmicutes	86.6667	0.000360254	SD
	MGS.hg0394	0.00706196	-0.24525	-0.389714	-0.089006	0.107559	Hungatella hathewayi	Firmicutes	51.4286	0.00020156	NC
	MGS.hg0518	0.00673747	-0.29725	-0.454116	-0.122508	0.107559	Clostridiales sp.	Firmicutes	98.5714	0.00213575	LD
	MGS.hg0557	0.00652827	-0.269	-0.416087	-0.108196	0.107559	[Clostridium] clostridioforme	Firmicutes	61.4286	0.00018125	LD
	MGS.hg0649	0.00696577	0.237625	0.0622929	0.398729	0.107559	Lachnospiraceae sp.	Firmicutes	41.9048	0.000103539	LD
	MGS.hg0692	0.00641268	-0.230875	-0.374404	-0.0765423	0.107559	MGS.hg0692: Bacteria sp.	unclassified	43.8095	0.000337868	NC
	MGS.hg1145	0.00699443	0.234	0.0635249	0.391206	0.107559	Ruminococcaceae sp.	Firmicutes	51.4286	0.000172859	NC
	MGS.hg0049	0.00810004	0.20975	0.0434339	0.364754	0.114558	Clostridia sp.	Firmicutes	100	0.0107131	NS
	MGS.hg0137	0.00804198	0.36125	0.192419	0.50931	0.114558	Clostridium sp. OF03-18AA	Firmicutes	96.6667	0.000681253	LD
	MGS.hg0153	0.00804624	0.348375	0.151938	0.518337	0.114558	Clostridiales sp.	Firmicutes	85.7143	0.000538802	SD
	MGS.hg0321	0.00797366	0.34375	0.170547	0.496347	0.114558	Ruminococcus sp. AF21-42	Firmicutes	95.7143	0.00136106	LD
	MGS.hg0871	0.00798516	-0.254875	-0.382482	-0.117727	0.114558	Anaerotruncus sp. AT3	Firmicutes	47.619	0.000169588	statin, chol_med
	MGS.hg0742	0.00856779	-0.201375	-0.320979	-0.0754488	0.119466	Clostridiales sp.	Firmicutes	29.5238	7.6801e-05	ppi
	MGS.hg0221	0.00892017	0.333	0.164888	0.48231	0.119752	Clostridium sp.	Firmicutes	89.5238	0.000289682	LD
	MGS.hg0381	0.0089384	0.30125	0.115464	0.466671	0.119752	Clostridium sp. AM30-24	Firmicutes	67.1429	0.0002279	LD
	MGS.hg0700	0.00895113	-0.26875	-0.422377	-0.100114	0.119752	Clostridiales sp.	Firmicutes	75.7143	0.000279954	SD
	MGS.hg0491	0.00933847	0.21825	0.0518698	0.372841	0.123268	MGS.hg0491: Bacteria sp.	unclassified	42.381	0.00019169	NS
	MGS.hg0998	0.00984494	0.201375	0.0385471	0.353786	0.128243	Clostridiales sp.	Firmicutes	30.4762	1.78065e-05	NC
	MGS.hg0361	0.0106369	0.24625	0.0758644	0.402663	0.135006	Dorea sp. AF24-7LB	Firmicutes	97.1429	0.00141576	LD
	MGS.hg1141	0.0105884	0.1565	0.0128447	0.293826	0.135006	MGS.hg1141	unclassified	17.1429	1.82331e-05	NS
	MGS.ref1264	0.0108713	-0.226	-0.358528	-0.0845426	0.136236	Streptococcus anginosus	Firmicutes	41.9048	0.000118302	SD
	MGS.hg0046	0.011147	0.22425	0.0557759	0.380308	0.136658	Clostridium sp. AF37-5	Firmicutes	99.5238	0.00256743	NS
	MGS.hg0277	0.0113192	0.2415	0.0476106	0.417851	0.136658	Faecalibacterium prausnitzii	Firmicutes	94.7619	0.00419348	NS
	MGS.hg0300	0.0112676	0.211	0.0381835	0.371561	0.136658	MGS.hg0300	unclassified	57.1429	0.000100296	NS
	MGS.hg0572	0.0116233	-0.189875	-0.301409	-0.0732153	0.138639	Firmicutes sp.	Firmicutes	30.4762	0.000251651	NS
	MGS.hg0142	0.0119817	0.283875	0.119424	0.433165	0.139552	Eubacterium ramulus	Firmicutes	94.2857	0.000824729	SD
	MGS.ref1254	0.0118615	-0.202	-0.329343	-0.06744	0.139552	Rothia sp. HMSC072E10	Actinobacteria	35.7143	3.6068e-05	NS
	MGS.hg0075	0.0129674	0.2295	0.0531044	0.392007	0.143589	Agathobaculum butyriciproducens	Firmicutes	100	0.00302863	NS
	MGS.hg0418	0.0127894	0.311	0.118956	0.480614	0.143589	Ruminococcus sp.	Firmicutes	77.619	0.000759989	LD
	MGS.hg0440	0.0126778	0.14625	0.00342858	0.283224	0.143589	MGS.hg0440	unclassified	17.619	0.000157015	NS
	MGS.hg1087	0.0129131	-0.19775	-0.321344	-0.0675318	0.143589	Lactobacillus salivarius	Firmicutes	33.8095	0.000579478	NS
	MGS.ref1209	0.0130535	-0.18125	-0.283555	-0.0748653	0.143589	Gordonibacter sp. An232A	Actinobacteria	23.3333	1.79202e-05	NS
	MGS.hg0879	0.0133851	-0.3265	-0.467989	-0.168691	0.144221	Mordavella sp.	Firmicutes	81.9048	0.00127694	statin, chol_med
	MGS.hg0951	0.0134024	-0.256375	-0.412338	-0.0858126	0.144221	Clostridia sp.	Firmicutes	73.3333	0.000188219	LD
	MGS.hg0568	0.0143259	-0.278	-0.420501	-0.122114	0.152502	Clostridiales sp.	Firmicutes	64.2857	0.00178133	diuretika
	MGS.hg0532	0.014686	0.16675	0.0141453	0.311763	0.154672	Paraprevotella xylaniphila	Bacteroidetes	23.3333	5.8511e-05	NS
	MGS.hg0110	0.0154313	0.247625	0.0645126	0.414605	0.159136	Clostridia sp.	Firmicutes	95.2381	0.0018042	LD
	MGS.hg0704	0.0154071	-0.16175	-0.245616	-0.0754806	0.159136	Lachnospiraceae bacterium 5_1_57FAA	Firmicutes	16.6667	4.80149e-05	NC
	MGS.hg0168	0.0163156	-0.20825	-0.365559	-0.0393749	0.159926	Ruminococcaceae bacterium KLE1738	Firmicutes	90	0.00239719	NS
	MGS.hg0438	0.0158652	-0.218125	-0.353754	-0.0735122	0.159926	Coprobacillus cateniformis	Firmicutes	42.8571	0.000229777	NS
	MGS.hg0459	0.0158906	0.26575	0.0868701	0.428029	0.159926	MGS.hg0459: Bacteria sp.	unclassified	83.8095	0.00027125	LD
	MGS.hg0739	0.0162951	-0.20875	-0.340194	-0.0693046	0.159926	MGS.hg0739	unclassified	36.6667	5.13713e-05	NS
	MGS.hg0996	0.016229	-0.3555	-0.502486	-0.188542	0.159926	Ruminococcaceae sp.	Firmicutes	92.381	0.000243232	LD
	MGS.hg0691	0.0165445	0.186	0.0227188	0.339616	0.160579	MGS.hg0691: Bacteria sp.	unclassified	27.619	0.000158751	NS
	MGS.hg0097	0.0171835	0.30875	0.134165	0.464746	0.164112	Eubacterium ventriosum	Firmicutes	96.6667	0.00124651	LD
	MGS.hg0632	0.0172401	-0.211875	-0.359029	-0.0544429	0.164112	Clostridia sp.	Firmicutes	47.619	0.000261351	NS
	MGS.hg0681	0.0176869	-0.25225	-0.410392	-0.0793784	0.166762	Pseudoflavonifractor sp. An184	Firmicutes	75.7143	0.000349786	LD
	MGS.hg0044	0.0181353	0.244	0.0560929	0.415213	0.169377	Lachnospira pectinoschiza	Firmicutes	91.9048	0.00105109	NS
	MGS.hg0424	0.0184284	0.1915	0.0230835	0.349347	0.170506	MGS.hg0424: Bacteria sp.	unclassified	91.9048	0.000542272	NS
	MGS.hg0026	0.0199161	0.18425	0.0179029	0.340672	0.171861	Dorea longicatena	Firmicutes	99.0476	0.00296079	NS
	MGS.hg0202	0.0187693	-0.30525	-0.459854	-0.132684	0.171861	Eggerthella lenta	Actinobacteria	83.3333	0.000513742	LD
	MGS.hg0215	0.0202016	0.2185	0.0356392	0.387204	0.171861	Alistipes sp. cv1	Bacteroidetes	65.2381	0.000564345	NS
	MGS.hg0401	0.0195042	0.2475	0.0687849	0.410824	0.171861	Clostridia sp.	Firmicutes	80.4762	0.000614493	NC
	MGS.hg0511	0.0196629	0.20725	0.0311038	0.370911	0.171861	MGS.hg0511	unclassified	44.2857	0.000383749	NS
	MGS.hg0591	0.0203109	0.21325	0.037433	0.376261	0.171861	MGS.hg0591	unclassified	43.3333	0.000274009	NS
	MGS.hg0636	0.0191902	-0.166375	-0.277184	-0.0511982	0.171861	Anaerostipes caccae	Firmicutes	25.7143	8.91745e-05	NS
	MGS.hg0837	0.0191623	-0.219	-0.368306	-0.0586821	0.171861	Anaerotruncus colihominis	Firmicutes	57.619	5.80559e-05	NS
	MGS.hg0865	0.0202913	0.203125	0.0275884	0.366509	0.171861	MGS.hg0865: Bacteria sp.	unclassified	39.0476	0.00011597	NS
	MGS.hg0959	0.0198917	-0.2135	-0.374864	-0.0395796	0.171861	Clostridia sp.	Firmicutes	54.7619	0.000234357	NS
	MGS.hg0668	0.0211031	0.216	0.0432446	0.376213	0.177052	Clostridiales sp.	Firmicutes	41.4286	0.000530297	NS
	MGS.hg0196	0.0218177	0.18975	0.00527201	0.361738	0.177521	Bacteroides coprocola	Bacteroidetes	59.5238	0.00211644	NS
	MGS.hg0305	0.0218516	0.20025	0.0267475	0.36204	0.177521	MGS.hg0305: Bacteria sp.	unclassified	50.4762	6.7016e-05	NS
	MGS.hg0537	0.0218764	-0.21625	-0.366449	-0.0550662	0.177521	Bifidobacterium dentium	Actinobacteria	57.1429	0.000140091	NS
	MGS.hg0820	0.0216086	0.121125	-0.00883841	0.247064	0.177521	Clostridiales sp.	Firmicutes	13.3333	6.15261e-05	NS
	MGS.hg0597	0.0222881	-0.164375	-0.271304	-0.0534379	0.179217	Butyricimonas sp.	Bacteroidetes	22.8571	5.47847e-05	NS
	MGS.hg0761	0.0224473	0.2245	0.0340869	0.399186	0.179217	Bacteroides sp.	Bacteroidetes	58.5714	5.77145e-05	NS
	MGS.hg0003	0.0229215	0.2145	0.0419961	0.374585	0.180399	[Eubacterium] rectale	Firmicutes	100	0.0105335	NS
	MGS.hg0050	0.0229598	-0.213625	-0.390864	-0.0211111	0.180399	Escherichia coli	Proteobacteria	86.6667	0.00239608	NS
	MGS.hg0229	0.0231594	0.21375	0.0415288	0.373636	0.180534	Clostridiales sp.	Firmicutes	80.4762	0.0013195	NS
	MGS.hg0346	0.0235355	0.20575	0.0207233	0.37715	0.182033	Clostridia sp.	Firmicutes	62.8571	0.00239087	NS
	MGS.hg0962	0.0244232	-0.17525	-0.301323	-0.0431547	0.187434	MGS.hg0962	unclassified	32.8571	0.00179874	NS
	MGS.hg0416	0.0260879	0.241375	0.0603888	0.406996	0.198669	MGS.hg0416	unclassified	87.619	0.003979	NS
	MGS.hg0525	0.0264314	0.17675	0.0102453	0.333718	0.199749	MGS.hg0525: Bacteria sp.	unclassified	31.9048	4.63366e-05	NS
	MGS.hg1017	0.0267223	-0.12	-0.160895	-0.0786937	0.200418	Emergencia timonensis	Firmicutes	10.9524	6.11279e-05	NS
	MGS.hg0635	0.0273579	-0.191625	-0.355646	-0.0161534	0.203642	Clostridia sp.	Firmicutes	84.7619	0.000527139	NS
	MGS.hg0388	0.0276514	0.3225	0.140335	0.483546	0.203784	Clostridiaceae sp.	Firmicutes	92.8571	0.000774865	LD
	MGS.hg0790	0.0277887	0.21975	0.0430862	0.383088	0.203784	Ruminococcaceae sp.	Firmicutes	83.3333	0.000111703	NS
	MGS.hg0655	0.0287464	-0.28	-0.422888	-0.123527	0.209257	Clostridia sp.	Firmicutes	73.8095	0.000670899	statin, chol_med
	MGS.hg0034	0.0294295	0.30925	0.129857	0.469038	0.209605	Roseburia inulinivorans	Firmicutes	98.5714	0.00127746	LD
	MGS.hg0713	0.0293407	-0.107	-0.165696	-0.0475481	0.209605	Veillonellales sp.	Firmicutes	11.9048	5.00629e-06	NS
	MGS.ref1184	0.0292861	-0.31225	-0.44812	-0.16228	0.209605	Actinomyces oris	Actinobacteria	86.1905	5.99901e-05	LD
	MGS.hg0246	0.0296952	0.18525	-0.00736004	0.364606	0.209988	Roseburia sp. AM59-24XD	Firmicutes	58.5714	0.000653008	NS
	MGS.ref1238	0.0303707	-0.111875	-0.163379	-0.059763	0.213241	Lactobacillus vaginalis	Firmicutes	10.4762	8.59034e-06	NS
	MGS.hg0633	0.0314751	0.181375	0.00467827	0.347089	0.219439	Clostridiales sp.	Firmicutes	55.2381	0.000119497	NS
	MGS.hg0236	0.031748	0.296625	0.123523	0.452208	0.219794	Clostridiales sp.	Firmicutes	80	0.00022881	LD
	MGS.hg0099	0.0319999	0.26	0.0837517	0.420475	0.219999	Dorea longicatena	Firmicutes	94.2857	0.000968432	LD
	MGS.hg0660	0.0325516	0.286625	0.102644	0.451644	0.222249	Clostridiales sp.	Firmicutes	91.4286	0.00105442	LD
	MGS.hg0698	0.0329445	0.24225	0.052903	0.414782	0.223391	MGS.hg0698: Bacteria sp.	unclassified	53.8095	0.000178491	SD
	MGS.hg0011	0.0335775	0.2015	0.0198505	0.370272	0.224345	Roseburia faecis	Firmicutes	100	0.00842228	NS
	MGS.hg0157	0.0360067	0.17775	0.0113162	0.334601	0.224345	Clostridiaceae bacterium OM08-6BH	Firmicutes	96.6667	0.000495651	NS
	MGS.hg0203	0.0359699	0.20975	0.0284775	0.377666	0.224345	Faecalibacterium prausnitzii	Firmicutes	100	0.00618023	NS
	MGS.hg0278	0.0360312	0.197125	0.00840448	0.372286	0.224345	MGS.hg0278: Bacteria sp.	unclassified	61.9048	0.000862874	NS
	MGS.hg0446	0.0356862	0.144875	0.00104818	0.282829	0.224345	Akkermansia sp. KLE1798	Verrucomicrobia	19.0476	0.000363439	NS
	MGS.hg0455	0.0338833	0.228875	0.0407377	0.401339	0.224345	Peptostreptococcaceae sp.	Firmicutes	97.1429	0.00147569	NS
	MGS.hg0586	0.0360254	-0.28525	-0.426845	-0.130004	0.224345	Ruminococcaceae sp.	Firmicutes	90	0.000660972	LD
	MGS.hg0699	0.0353275	0.18025	0.00758234	0.34248	0.224345	Firmicutes sp.	Firmicutes	43.3333	0.00054341	NS
	MGS.hg0727	0.0346612	0.22175	0.0323117	0.395808	0.224345	MGS.hg0727: Bacteria sp.	unclassified	63.8095	0.00191107	NS
	MGS.hg0780	0.0342437	0.100125	-0.0166778	0.214232	0.224345	Clostridia sp.	Firmicutes	10.4762	6.82391e-05	NS
	MGS.hg0883	0.0355908	-0.235375	-0.394532	-0.062506	0.224345	Ruminococcaceae sp.	Firmicutes	78.0952	0.000386707	NS
	MGS.hg1007	0.035864	0.0965	-0.0226531	0.21295	0.224345	MGS.hg1007: Bacteria sp.	unclassified	10.9524	0.000206282	NS
	MGS.hg1036	0.0352553	-0.18825	-0.366679	0.00353642	0.224345	Escherichia coli	Proteobacteria	72.381	0.000874536	NS
	MGS.hg0015	0.0373471	0.15675	-0.00308917	0.308779	0.228232	Faecalibacterium prausnitzii	Firmicutes	100	0.00403131	NS
	MGS.hg0539	0.0372828	0.22825	0.0327223	0.406951	0.228232	Clostridia sp.	Firmicutes	54.7619	0.000477361	NS
	MGS.hg0855	0.0372804	-0.209375	-0.363686	-0.0438795	0.228232	Firmicutes sp.	Firmicutes	58.0952	6.41715e-05	NS
	MGS.hg0140	0.0383201	0.157125	0.0012605	0.305536	0.231323	Veillonella parvula	Firmicutes	68.5714	0.000117733	NS
	MGS.hg0373	0.038114	-0.154875	-0.267025	-0.0385864	0.231323	[Clostridium] clostridioforme	Firmicutes	25.7143	9.00847e-05	NS
	MGS.hg0286	0.0388217	0.21	0.0245133	0.381509	0.231555	MGS.hg0286	unclassified	58.0952	0.000358092	NS
	MGS.hg1037	0.0388263	-0.218	-0.36599	-0.0592556	0.231555	Rothia mucilaginosa	Actinobacteria	54.2857	5.50123e-05	NS
	MGS.hg0732	0.0392137	0.20075	0.0205362	0.368329	0.232465	Roseburia sp. OM02-15	Firmicutes	45.7143	0.00019607	NS
	MGS.hg0461	0.0401583	0.168	-0.0151958	0.340283	0.236647	Dialister succinatiphilus	Firmicutes	65.2381	0.00238914	NS
	MGS.hg0120	0.0420064	-0.17425	-0.340458	0.00251754	0.244626	Flavonifractor plautii	Firmicutes	66.6667	0.000227985	NS
	MGS.hg0417	0.0418893	0.11675	-0.0518676	0.278895	0.244626	Clostridiales sp.	Firmicutes	99.5238	0.00138339	NS
	MGS.hg0038	0.0438432	0.16675	0.000538883	0.323995	0.252756	Bifidobacterium adolescentis	Actinobacteria	100	0.00913451	NS
	MGS.hg0123	0.0439131	0.15625	-0.0393059	0.340278	0.252756	Clostridiales sp.	Firmicutes	87.1429	0.00173104	NS
	MGS.hg1044	0.044546	0.15125	-0.0148967	0.309269	0.254917	Clostridiales sp.	Firmicutes	96.6667	0.0012089	NS
	MGS.hg0040	0.046638	0.1885	0.0140077	0.351851	0.261806	Firmicutes bacterium AF36-3BH	Firmicutes	100	0.00337515	NS
	MGS.hg0711	0.0468078	-0.289875	-0.439145	-0.125031	0.261806	Clostridiales bacterium VE202-15	Firmicutes	72.381	0.000181819	LD
	MGS.hg0919	0.0461256	0.13	-0.0238978	0.277879	0.261806	Clostridia sp.	Firmicutes	23.8095	0.0001926	NS
	MGS.hg1103	0.0465888	-0.221625	-0.366427	-0.0663413	0.261806	Clostridiales sp.	Firmicutes	54.2857	0.000216636	NS
	MGS.hg0303	0.0479282	0.23325	0.0409839	0.408859	0.266567	MGS.hg0303: Bacteria sp.	unclassified	70.4762	0.00123382	NS
	MGS.hg0211	0.0488491	0.271625	0.0907152	0.43518	0.267682	Clostridiales sp.	Firmicutes	93.3333	0.00139693	LD
	MGS.hg0469	0.0489399	0.16475	-0.00345058	0.323885	0.267682	Firmicutes sp.	Firmicutes	34.7619	6.1327e-05	NS
	MGS.hg0875	0.0487677	0.1445	-0.0212641	0.302532	0.267682	Lachnospiraceae sp.	Firmicutes	50.4762	9.95853e-05	NS
	MGS.hg0661	0.0493151	-0.1845	-0.332455	-0.0276818	0.268253	Alistipes sp.	Bacteroidetes	47.619	0.000278162	NS
	MGS.hg0428	0.0509476	0.221	0.0435918	0.384896	0.275618	Firmicutes sp.	Firmicutes	75.7143	0.000685008	NS
	MGS.hg0093	0.0521743	0.19425	0.0227852	0.354613	0.280721	Bilophila wadsworthia	Proteobacteria	98.5714	0.00112112	NS
	MGS.hg0012	0.0553273	0.193	0.00954651	0.363884	0.291351	Eubacterium sp.	Firmicutes	100	0.00187121	NS
	MGS.hg0567	0.0549566	0.135	-0.0403203	0.302256	0.291351	Prevotella sp. 109	Bacteroidetes	40.4762	0.0032356	NS
	MGS.hg0950	0.0546012	-0.17	-0.320077	-0.0115999	0.291351	MGS.hg0950: Bacteria sp.	unclassified	47.1429	0.000181137	NS
	MGS.hg0976	0.0551089	-0.17775	-0.332555	-0.013618	0.291351	Clostridia sp.	Firmicutes	49.0476	0.00024454	NS
	MGS.hg0006	0.0562438	0.156	-0.030223	0.331757	0.291525	Bacteroides ovatus	Bacteroidetes	98.0952	0.000829309	NS
	MGS.hg0329	0.056091	0.16875	-4.87978e-05	0.328199	0.291525	Clostridia sp.	Firmicutes	90.9524	0.000888161	NS
	MGS.hg0624	0.0561702	-0.1285	-0.291632	0.0418961	0.291525	Clostridia sp.	Firmicutes	62.381	0.00120489	NS
	MGS.hg0960	0.0586856	0.09525	-0.0313858	0.218876	0.302598	MGS.hg0960	unclassified	13.3333	8.23762e-05	NS
	MGS.hg0750	0.0615303	-0.16625	-0.323905	0.000388592	0.315622	Merdimonas faecis	Firmicutes	58.5714	0.000276085	NS
	MGS.hg0444	0.0619352	0.18875	0.00099989	0.363646	0.316061	Clostridiales sp.	Firmicutes	60.4762	0.000433385	NS
	MGS.hg0138	0.0626086	-0.20475	-0.365193	-0.0324947	0.316237	[Eubacterium] hallii	Firmicutes	97.1429	0.0023467	NS
	MGS.hg0862	0.0623453	-0.17275	-0.330639	-0.00545463	0.316237	Pseudoflavonifractor sp.	Firmicutes	54.7619	0.00012163	NS
	MGS.hg0029	0.0635449	0.10575	-0.0596545	0.265503	0.318168	[Eubacterium] hallii	Firmicutes	100	0.00396865	NS
	MGS.hg0195	0.0645977	0.272875	0.0901609	0.437818	0.318168	Lachnospiraceae bacterium AM48-27BH	Firmicutes	87.619	0.000353029	raas
	MGS.hg0248	0.0643802	0.19325	0.0167909	0.358035	0.318168	Lachnospiraceae sp.	Firmicutes	88.0952	0.00100166	NS
	MGS.hg0906	0.0644563	0.109	-0.0264987	0.240566	0.318168	MGS.hg0906	unclassified	17.619	0.000136933	NS
	MGS.hg0940	0.064368	-0.13025	-0.229849	-0.0279506	0.318168	Clostridiales sp.	Firmicutes	19.5238	7.35014e-05	NS
	MGS.hg1110	0.0654553	-0.106	-0.18735	-0.0232063	0.320796	Porphyromonas sp.	Bacteroidetes	15.7143	4.60522e-05	NS
	MGS.hg0977	0.0657974	0.1525	-0.00967289	0.306856	0.320884	Clostridia sp.	Firmicutes	30	4.30086e-05	NS
	MGS.hg0243	0.0664872	0.177	-0.00998984	0.352029	0.322659	Acidaminococcales sp.	Firmicutes	64.2857	0.00112832	NS
	MGS.hg0194	0.0668738	0.226375	0.0479192	0.390826	0.322952	Lachnoclostridium sp. SNUG30370	Firmicutes	89.5238	0.00180673	NS
	MGS.hg0030	0.0688589	0.17025	-0.0106761	0.340382	0.329325	Faecalibacterium prausnitzii	Firmicutes	99.0476	0.0025996	NS
	MGS.hg0090	0.0686036	0.18075	-0.00666667	0.355899	0.329325	Clostridium sp. AM49-4BH	Firmicutes	98.0952	0.00175621	NS
	MGS.hg0192	0.0693687	-0.155	-0.283776	-0.0207315	0.330168	Erysipelatoclostridium ramosum	Firmicutes	32.8571	8.46233e-05	NS
	MGS.hg0863	0.0697368	0.152125	-0.0204958	0.315938	0.330332	Clostridiales sp.	Firmicutes	37.1429	0.000159718	NS
	MGS.hg0111	0.0703981	-0.18725	-0.351793	-0.0114823	0.331133	Clostridiales sp.	Firmicutes	100	0.0027323	NS
	MGS.hg0285	0.0713643	0.2725	0.102112	0.427355	0.331133	Ruminococcaceae sp.	Firmicutes	83.3333	0.000302681	LD
	MGS.hg0795	0.0714811	-0.175375	-0.322056	-0.0204714	0.331133	Ruminococcaceae sp.	Firmicutes	44.7619	0.000291047	NS
	MGS.hg0946	0.0715783	0.075875	-0.105144	0.252027	0.331133	Lachnospiraceae sp.	Firmicutes	63.8095	0.000950455	NS
	MGS.hg1047	0.0708302	0.164125	-0.00367362	0.322934	0.331133	Clostridiales sp.	Firmicutes	62.8571	0.000185602	NS
	MGS.hg1068	0.0719783	-0.169	-0.310662	-0.0199936	0.331435	Clostridia sp.	Firmicutes	43.3333	9.51764e-05	NS
	MGS.hg0504	0.0730764	0.087875	-0.030035	0.203373	0.334933	Megasphaera sp. NM10	Firmicutes	11.4286	0.000180568	NS
	MGS.hg0207	0.0753091	-0.2795	-0.440755	-0.100769	0.342396	[Clostridium] leptum	Firmicutes	97.619	0.000692859	LD
	MGS.hg0345	0.075742	0.264625	0.0711072	0.438945	0.342396	Oscillospiraceae sp.	Firmicutes	74.2857	0.000458189	LD
	MGS.hg0351	0.0756773	0.15525	-0.0108645	0.313026	0.342396	Prevotella sp.	Bacteroidetes	37.1429	0.000367365	NS
	MGS.hg0061	0.0763073	0.14475	-0.0221402	0.303792	0.343157	bacterium LF-3	Firmicutes	99.0476	0.00136143	NS
	MGS.hg0887	0.0766766	-0.0975	-0.183721	-0.00979013	0.343157	Clostridia sp.	Firmicutes	15.2381	9.11941e-05	NS
	MGS.hg0910	0.0769503	0.1315	-0.0244002	0.281156	0.343157	MGS.hg0910: Bacteria sp.	unclassified	29.5238	0.000344154	NS
	MGS.hg0564	0.0797836	-0.172	-0.305959	-0.0313631	0.349495	Neglecta timonensis	Firmicutes	43.8095	0.000360339	NS
	MGS.hg0778	0.0791171	-0.213	-0.369259	-0.0450289	0.349495	Oscillibacter sp.	Firmicutes	69.0476	0.000253187	NS
	MGS.hg1107	0.0795143	-0.242125	-0.401332	-0.068716	0.349495	Clostridia sp.	Firmicutes	77.1429	8.85203e-05	NS
	MGS.ref1189	0.0788122	-0.1885	-0.343603	-0.0233866	0.349495	Atopobium sp.	Actinobacteria	54.2857	1.41655e-05	NS
	MGS.hg0217	0.0819699	0.2435	0.0658381	0.406198	0.354368	Clostridiales sp.	Firmicutes	83.8095	0.000388613	NS
	MGS.hg0296	0.0813703	0.16825	-0.0112988	0.337288	0.354368	MGS.hg0296: Bacteria sp.	unclassified	45.2381	0.000604339	NS
	MGS.hg0756	0.0819602	-0.228	-0.381265	-0.0625368	0.354368	Oscillibacter sp.	Firmicutes	85.2381	0.00062115	NS
	MGS.hg0018	0.083073	0.20325	0.0262201	0.367919	0.356629	Faecalibacterium prausnitzii	Firmicutes	100	0.00451852	NS
	MGS.hg0089	0.0838947	0.10525	-0.0899863	0.292696	0.356629	Paraprevotella clara	Bacteroidetes	91.9048	0.00132257	NS
	MGS.hg0115	0.0835748	0.113	-0.065049	0.284076	0.356629	Clostridiales sp.	Firmicutes	99.5238	0.0045758	NS
	MGS.hg0813	0.083934	-0.248	-0.395266	-0.0883052	0.356629	MGS.hg0813: Bacteria sp.	unclassified	71.4286	0.000206965	statin
	MGS.hg0155	0.0854195	0.14175	-0.0267582	0.302425	0.356816	Blautia sp.	Firmicutes	100	0.00329217	NS
	MGS.hg0226	0.0851416	0.170375	-0.00765284	0.337934	0.356816	Clostridiales sp.	Firmicutes	88.5714	0.000756262	NS
	MGS.hg0272	0.0846614	0.15875	-0.0274262	0.334282	0.356816	Blautia sp.	Firmicutes	71.9048	0.00059791	NS
	MGS.hg0307	0.0853715	0.15625	-0.0138412	0.317553	0.356816	Veillonella atypica	Firmicutes	62.381	0.0002599	NS
	MGS.hg0273	0.0867761	0.136875	-0.0464263	0.311259	0.360056	Eggerthellaceae sp.	Actinobacteria	87.619	0.000849533	NS
	MGS.hg0542	0.0874288	-0.1495	-0.303041	0.0116065	0.360056	[Clostridium] innocuum	Firmicutes	48.0952	6.56222e-05	NS
	MGS.hg0675	0.0870318	0.2335	0.0610852	0.392384	0.360056	Clostridiales sp.	Firmicutes	84.2857	0.000392339	NS
	MGS.hg0682	0.0876499	-0.18875	-0.316786	-0.053958	0.360056	Clostridiales bacterium VE202-26	Firmicutes	44.2857	0.000137502	NS
	MGS.hg0359	0.0900886	0.073	-0.0927594	0.234822	0.364032	Eubacterium sp. AF16-48	Firmicutes	83.3333	0.000339347	NS
	MGS.hg0605	0.0895054	0.146	-0.0303896	0.313571	0.364032	Clostridiales sp.	Firmicutes	45.2381	0.00046348	NS
	MGS.hg0806	0.0895821	0.085	-0.034674	0.202271	0.364032	Bacteroidetes sp.	Bacteroidetes	11.9048	0.000103937	NS
	MGS.hg0811	0.0899009	-0.19475	-0.346156	-0.0334573	0.364032	Clostridiales sp.	Firmicutes	57.619	0.000333174	NS
	MGS.hg1010	0.0911053	0.09275	-0.0241255	0.207124	0.366643	Parabacteroides sp. SN4	Bacteroidetes	10.9524	3.8941e-05	NS
	MGS.hg0380	0.0922701	0.1365	-0.0374181	0.302392	0.366857	Victivallales bacterium CCUG 44730	Lentisphaerae	57.619	0.000256857	NS
	MGS.hg0741	0.0917887	-0.12075	-0.235844	-0.00231522	0.366857	Blautia producta	Firmicutes	23.8095	6.51102e-05	NS
	MGS.hg0850	0.0921324	-0.14425	-0.28115	-0.00159638	0.366857	Firmicutes sp.	Firmicutes	36.1905	9.59159e-05	NS
	MGS.hg0206	0.0932596	0.1725	-0.00641102	0.34071	0.368604	Gemmiger sp.	Firmicutes	89.0476	0.00123405	NS
	MGS.hg0366	0.0934541	-0.165375	-0.330788	0.00989687	0.368604	Clostridiales sp.	Firmicutes	85.7143	0.000602632	NS
	MGS.hg0412	0.0943139	0.153375	-0.0198358	0.317647	0.370519	Clostridiales sp.	Firmicutes	73.3333	0.00045597	NS
	MGS.hg0063	0.096704	-0.163	-0.337779	0.022645	0.371073	[Eubacterium] siraeum	Firmicutes	100	0.00545822	NS
	MGS.hg0084	0.096615	-0.1965	-0.363338	-0.0174512	0.371073	Flavonifractor plautii	Firmicutes	87.619	0.000471956	NS
	MGS.hg0349	0.0964683	0.1465	-0.0207242	0.30575	0.371073	Clostridia sp.	Firmicutes	60	0.00054122	NS
	MGS.hg0541	0.0965762	0.1175	-0.0449604	0.273906	0.371073	Bacteroides plebeius	Bacteroidetes	31.9048	0.00063139	NS
	MGS.hg0608	0.0958081	-0.094625	-0.17817	-0.0097255	0.371073	Blautia sp.	Firmicutes	13.3333	9.78502e-06	NS
	MGS.hg0947	0.0961911	-0.133125	-0.267469	0.00629545	0.371073	Firmicutes sp.	Firmicutes	32.381	9.67693e-05	NS
	MGS.hg0477	0.0983569	0.16575	-0.0185841	0.339187	0.375959	Firmicutes sp.	Firmicutes	60	0.00053317	NS
	MGS.hg0076	0.0994216	0.19525	0.00567653	0.371276	0.376669	Clostridiales sp.	Firmicutes	97.619	0.000958534	NS
	MGS.hg0102	0.0991006	0.119	-0.0528778	0.28403	0.376669	Clostridiales sp.	Firmicutes	96.6667	0.00311758	NS
	MGS.hg0690	0.0996842	-0.237	-0.399271	-0.0603312	0.376669	Clostridia sp.	Firmicutes	92.8571	0.000898231	NS
	MGS.hg0488	0.101169	0.142125	-0.031166	0.307121	0.380825	Firmicutes sp.	Firmicutes	43.8095	0.000316875	NS
	MGS.hg0338	0.10425	0.09925	-0.0698884	0.262841	0.390936	Clostridiales sp.	Firmicutes	60.9524	0.00032447	NS
	MGS.hg0796	0.104827	0.09775	-0.0511989	0.242445	0.391618	Clostridia sp.	Firmicutes	24.7619	0.000247726	NS
	MGS.hg0413	0.105896	-0.15675	-0.302078	-0.00430132	0.392649	Lachnospiraceae sp.	Firmicutes	46.6667	0.000280722	NS
	MGS.hg0684	0.10568	-0.09775	-0.182398	-0.0116635	0.392649	Prevotella buccae	Bacteroidetes	15.2381	0.000293636	NS
	MGS.hg0289	0.108533	0.103125	-0.0756148	0.275444	0.395948	Bacteroides sp.	Bacteroidetes	72.381	0.000473407	NS
	MGS.hg0857	0.108532	0.1465	-0.0288964	0.313145	0.395948	Ruminococcaceae sp.	Firmicutes	58.0952	0.000312353	NS
	MGS.hg1008	0.108786	-0.13175	-0.260901	0.00203481	0.395948	Ruminococcaceae sp.	Firmicutes	32.8571	0.000189215	NS
	MGS.hg1053	0.108676	-0.111375	-0.231797	0.0124089	0.395948	Clostridia sp.	Firmicutes	25.7143	0.00302966	NS
	MGS.hg1108	0.107333	-0.102	-0.200706	-0.00124429	0.395948	Clostridia sp.	Firmicutes	20.4762	0.000207306	NS
	MGS.hg0109	0.110852	0.1135	-0.0711078	0.29059	0.400119	Bacteroides eggerthii	Bacteroidetes	89.0476	0.0021023	NS
	MGS.hg0465	0.111144	-0.19475	-0.346394	-0.0331866	0.400119	Eisenbergiella massiliensis	Firmicutes	53.8095	9.23603e-05	NS
	MGS.hg0772	0.110405	0.10625	-0.0510015	0.258361	0.400119	Firmicutes sp.	Firmicutes	26.1905	0.000220675	NS
	MGS.hg0028	0.115692	0.2355	0.0524086	0.403274	0.410005	Ruminococcaceae bacterium TF06-43	Firmicutes	98.5714	0.00360072	NS
	MGS.hg0145	0.115352	0.15525	-0.0446072	0.343158	0.410005	Faecalibacterium prausnitzii	Firmicutes	66.1905	0.0037127	NS
	MGS.hg0561	0.114456	-0.0945	-0.187295	-3.35513e-05	0.410005	[Clostridium] clostridioforme	Firmicutes	16.6667	3.80307e-05	NS
	MGS.hg0817	0.115961	-0.0895	-0.166533	-0.0113809	0.410005	Prevotellaceae sp.	Bacteroidetes	10.9524	2.73924e-05	NS
	MGS.hg0892	0.114732	0.11275	-0.0366316	0.257203	0.410005	Eggerthellales sp.	Actinobacteria	23.8095	0.000129111	NS
	MGS.hg0275	0.117376	0.142375	-0.0216287	0.298917	0.411948	Lachnospiraceae bacterium OM04-12BH	Firmicutes	81.9048	0.000485411	NS
	MGS.hg0531	0.117219	-0.171	-0.337479	0.00585121	0.411948	MGS.hg0531: Bacteria sp.	unclassified	65.2381	0.000586788	NS
	MGS.hg0736	0.117759	0.1295	-0.0469931	0.298152	0.411948	Coprococcus sp.	Firmicutes	61.4286	0.000167995	NS
	MGS.hg0262	0.119541	0.187375	-0.00562855	0.36692	0.415246	Clostridiales sp.	Firmicutes	80	0.0010338	NS
	MGS.hg0611	0.119507	-0.122875	-0.272697	0.032765	0.415246	Firmicutes sp.	Firmicutes	41.9048	0.000553024	NS
	MGS.hg0757	0.120416	-0.087375	-0.186775	0.0137958	0.416824	Oxalobacter formigenes	Proteobacteria	16.1905	7.5265e-05	NS
	MGS.hg0810	0.121516	0.114	-0.0253222	0.248978	0.419165	Clostridia sp.	Firmicutes	19.0476	0.000207989	NS
	MGS.hg0054	0.121949	0.184875	-0.0107112	0.366836	0.419199	Prevotella copri	Bacteroidetes	88.5714	0.00857398	NS
	MGS.hg0204	0.123403	0.07	-0.0960474	0.232257	0.422732	Tannerella sp. 6_1_58FAA_CT1	Bacteroidetes	84.2857	0.000369953	NS
	MGS.hg0588	0.125026	0.131	-0.0391398	0.293758	0.425346	Firmicutes sp.	Firmicutes	44.2857	0.000257596	NS
	MGS.hg0800	0.124896	0.06275	-0.0552	0.178973	0.425346	MGS.hg0800	unclassified	11.9048	3.87987e-05	NS
	MGS.hg0805	0.125666	-0.07075	-0.151113	0.010542	0.426059	MGS.hg0805: Bacteria sp.	unclassified	12.8571	7.04009e-05	NS
	MGS.hg0184	0.127627	0.13775	-0.0314756	0.299298	0.428181	Clostridiales sp.	Firmicutes	98.5714	0.00240461	NS
	MGS.hg1054	0.127013	-0.07975	-0.146952	-0.0118149	0.428181	Streptococcus lutetiensis	Firmicutes	10	0.00169551	NS
	MGS.hg1085	0.128022	-0.151	-0.296911	0.00180112	0.428181	MGS.hg1085	unclassified	43.3333	7.71992e-05	NS
	MGS.ref1230	0.127441	-0.09475	-0.178554	-0.00958126	0.428181	Granulicatella sp. 572.rep2_STHE	Firmicutes	14.7619	3.0436e-06	NS
	MGS.hg0672	0.128536	0.1265	-0.0448498	0.290619	0.428453	Clostridium sp.	Firmicutes	39.5238	8.761e-05	NS
	MGS.hg0071	0.129772	0.197875	0.0104176	0.371896	0.431122	Clostridiales sp.	Firmicutes	99.0476	0.00266872	NS
	MGS.hg0176	0.130951	0.057625	-0.110784	0.222818	0.432168	Alistipes indistinctus	Bacteroidetes	91.4286	0.00104176	NS
	MGS.hg1131	0.13096	0.0955	-0.0235178	0.211849	0.432168	Lachnospiraceae sp.	Firmicutes	12.381	8.87763e-05	NS
	MGS.hg0126	0.131977	0.0635	-0.12335	0.246002	0.434078	Eubacterium sp.	Firmicutes	86.1905	0.00530945	NS
	MGS.hg0112	0.132994	0.11225	-0.0812266	0.297574	0.435973	Clostridium sp.	Firmicutes	99.0476	0.0048571	NS
	MGS.hg0476	0.13728	-0.0925	-0.21486	0.0327187	0.44414	Streptococcus salivarius	Firmicutes	23.3333	0.000237031	NS
	MGS.hg0566	0.136187	0.117875	-0.0502024	0.27946	0.44414	Firmicutes sp.	Firmicutes	40.9524	0.00166581	NS
	MGS.hg0694	0.137053	-0.334875	-0.484181	-0.166618	0.44414	Anaeromassilibacillus sp. An250	Firmicutes	96.1905	0.000438335	LD
	MGS.hg0822	0.136957	0.10375	-0.0146872	0.219316	0.44414	Bacteroidia sp.	Bacteroidetes	11.9048	7.25627e-05	NS
	MGS.hg0341	0.138762	0.092	-0.0879331	0.266119	0.444578	Clostridiales sp.	Firmicutes	96.1905	0.00202055	NS
	MGS.hg0584	0.138621	-0.073625	-0.15362	0.00732926	0.444578	Bacteroides fragilis	Bacteroidetes	11.4286	4.36344e-05	NS
	MGS.hg0755	0.138605	0.0875	-0.0428778	0.214947	0.444578	Ruminococcaceae sp.	Firmicutes	15.7143	3.11471e-05	NS
	MGS.hg0290	0.140671	-0.20725	-0.359565	-0.0441771	0.44924	Sellimonas intestinalis	Firmicutes	70.4762	0.000582436	NS
	MGS.hg0344	0.141222	0.122875	-0.036413	0.276074	0.44955	Akkermansia sp. KLE1798	Verrucomicrobia	29.5238	0.000514453	NS
	MGS.hg0047	0.145874	0.189125	0.00467492	0.361129	0.460224	Oscillospiraceae sp.	Firmicutes	96.1905	0.00170387	NS
	MGS.hg0330	0.14597	0.09775	-0.0739534	0.263825	0.460224	Coprobacillus sp.	Firmicutes	57.1429	0.000187338	NS
	MGS.ref1207	0.145575	-0.08825	-0.19221	0.0176687	0.460224	Clostridiales bacterium 1_7_47FAA	Firmicutes	18.0952	9.64279e-06	NS
	MGS.hg0435	0.147045	0.12425	-0.0446228	0.286219	0.462143	Clostridia sp.	Firmicutes	43.3333	0.000344893	NS
	MGS.hg0697	0.15	0.1375	-0.0391285	0.305796	0.469937	Clostridia sp.	Firmicutes	41.4286	0.000116937	NS
	MGS.hg0170	0.150897	0.14975	-0.0384466	0.327687	0.471256	Clostridiales sp.	Firmicutes	97.619	0.00276168	NS
	MGS.hg0081	0.153097	0.14225	-0.035909	0.311646	0.476622	Coprococcus eutactus	Firmicutes	100	0.00839247	NS
	MGS.hg0856	0.155171	-0.074125	-0.162287	0.0152112	0.481565	Bilophila sp.	Proteobacteria	15.2381	6.56222e-05	NS
	MGS.hg0183	0.156525	0.109	-0.0768504	0.28753	0.484249	Intestinibacter bartlettii	Firmicutes	99.0476	0.00158699	NS
	MGS.hg0383	0.15747	0.153	-0.027949	0.32424	0.485654	Firmicutes sp.	Firmicutes	59.5238	0.000571599	NS
	MGS.hg0406	0.157979	0.104375	-0.0541027	0.257724	0.485712	Bacteroides coprophilus	Bacteroidetes	30.4762	0.000314571	NS
	MGS.hg0789	0.160078	-0.12825	-0.278993	0.0286611	0.490642	Clostridia sp.	Firmicutes	46.6667	0.00103983	NS
	MGS.hg0627	0.161964	0.113	-0.0347447	0.255911	0.494664	MGS.hg0627	unclassified	26.1905	0.000158438	NS
	MGS.hg0752	0.16239	0.097875	-0.0351125	0.227457	0.494664	Clostridiales sp.	Firmicutes	18.0952	5.17127e-05	NS
	MGS.hg0396	0.163339	0.1285	-0.0512358	0.300173	0.496031	Bacteroidia sp.	Bacteroidetes	49.0476	0.000737318	NS
	MGS.hg0147	0.1672	0.188	0.0114475	0.353185	0.498577	Ruminococcaceae sp.	Firmicutes	97.619	0.00208668	NS
	MGS.hg0169	0.167039	-0.095	-0.279163	0.0959035	0.498577	Bacteroides intestinalis	Bacteroidetes	70.4762	0.00068643	NS
	MGS.hg0457	0.16607	0.12025	-0.0505722	0.284236	0.498577	Coprobacter secundus	Bacteroidetes	50	0.000151184	NS
	MGS.hg0626	0.166979	0.12325	-0.0534101	0.292429	0.498577	Clostridiales sp.	Firmicutes	50	0.00133327	NS
	MGS.hg0731	0.165632	0.16375	-0.0299813	0.345624	0.498577	Clostridiales sp.	Firmicutes	56.1905	0.000323873	NS
	MGS.hg0733	0.165744	0.091	-0.0924651	0.268489	0.498577	Desulfovibrio piger	Proteobacteria	55.7143	0.000629285	NS
	MGS.hg1153	0.168357	0.08925	-0.0593182	0.23395	0.50052	Eubacterium sp. OM08-24	Firmicutes	21.4286	0.000272416	NS
	MGS.hg0201	0.172773	0.164125	-0.018767	0.336389	0.512111	Veillonella dispar	Firmicutes	66.6667	0.000112385	NS
	MGS.hg0238	0.176163	0.12575	-0.0494569	0.293449	0.517511	Clostridiales sp.	Firmicutes	86.6667	0.000885231	NS
	MGS.hg0480	0.175687	0.106	-0.0722377	0.277677	0.517511	Clostridiales sp.	Firmicutes	46.1905	0.000524238	NS
	MGS.hg0685	0.175126	0.07825	-0.0580536	0.21169	0.517511	Lachnospiraceae sp.	Firmicutes	18.5714	6.7272e-05	NS
	MGS.hg0395	0.177281	0.09325	-0.0638463	0.245837	0.519256	Candidatus Melainabacteria bacterium MEL.A1	Candidatus Melainabacteria	28.0952	0.000385285	NS
	MGS.hg0144	0.179483	0.14175	-0.0492331	0.322733	0.522613	Clostridiales sp.	Firmicutes	80.4762	0.00108608	NS
	MGS.hg0580	0.17911	-0.126	-0.298005	0.0539299	0.522613	Methanobrevibacter smithii	Euryarchaeota	93.8095	0.00207698	NS
	MGS.hg0134	0.180685	-0.157625	-0.303387	-0.00465416	0.523036	Firmicutes sp.	Firmicutes	99.0476	0.00442084	NS
	MGS.hg0726	0.180242	0.112375	-0.0484921	0.26756	0.523036	Clostridiales sp.	Firmicutes	36.1905	0.000522048	NS
	MGS.hg0458	0.18153	-0.18975	-0.354268	-0.0138388	0.523951	Clostridiales sp.	Firmicutes	85.7143	0.000759306	NS
	MGS.hg0023	0.182806	0.10275	-0.0733667	0.272652	0.524303	Bacteroides xylanisolvens	Bacteroidetes	95.7143	0.00114971	NS
	MGS.hg0279	0.182724	0.138	-0.0376693	0.305396	0.524303	Clostridiales sp.	Firmicutes	72.8571	0.000897406	NS
	MGS.hg0478	0.183241	-0.076125	-0.166974	0.0160058	0.524303	Betaproteobacteria sp.	Proteobacteria	15.2381	0.000113239	NS
	MGS.hg0052	0.19463	0.125125	-0.0655401	0.306975	0.526635	Bacteroides massiliensis	Bacteroidetes	70.4762	0.00105488	NS
	MGS.hg0057	0.190238	0.0575	-0.11412	0.225788	0.526635	Ruminococcaceae sp.	Firmicutes	99.5238	0.00382278	NS
	MGS.hg0251	0.195227	0.117625	-0.0498186	0.278637	0.526635	Alistipes senegalensis	Bacteroidetes	85.7143	0.000962544	NS
	MGS.hg0282	0.191282	-0.095	-0.224348	0.0376372	0.526635	Clostridia sp.	Firmicutes	30.9524	0.000583602	NS
	MGS.hg0284	0.190588	-0.19175	-0.34844	-0.0246342	0.526635	[Clostridium] innocuum	Firmicutes	71.4286	0.000310276	NS
	MGS.hg0391	0.189134	0.1065	-0.0746233	0.280821	0.526635	MGS.hg0391: Bacteria sp.	unclassified	66.1905	0.00117437	NS
	MGS.hg0436	0.188298	0.19525	0.0157304	0.362575	0.526635	Clostridiales sp.	Firmicutes	89.5238	0.000384261	NS
	MGS.hg0473	0.186219	0.08275	-0.0533311	0.215814	0.526635	Bacteroidia sp.	Bacteroidetes	18.0952	0.000255235	NS
	MGS.hg0530	0.188415	0.10175	-0.0478718	0.246906	0.526635	Clostridiales sp.	Firmicutes	24.7619	0.000112528	NS
	MGS.hg0570	0.188815	0.082	-0.0866418	0.246073	0.526635	Clostridia sp.	Firmicutes	42.8571	0.000259246	NS
	MGS.hg0578	0.190838	0.092	-0.0662728	0.245757	0.526635	MGS.hg0578: Bacteria sp.	unclassified	30.9524	0.000282542	NS
	MGS.hg0628	0.194285	0.11375	-0.0673333	0.287578	0.526635	Clostridia sp.	Firmicutes	65.2381	0.000619756	NS
	MGS.hg0634	0.191058	0.101	-0.0690822	0.265377	0.526635	Ruminococcus sp.	Firmicutes	48.0952	0.000401129	NS
	MGS.hg0663	0.193868	0.064	-0.0671666	0.192992	0.526635	Prevotella lascolaii	Bacteroidetes	16.1905	0.00020028	NS
	MGS.hg0696	0.185796	-0.1605	-0.313345	0.000450569	0.526635	Clostridia sp.	Firmicutes	59.5238	0.000486748	NS
	MGS.hg0721	0.19451	-0.191	-0.349509	-0.0218616	0.526635	Desulfovibrionales sp.	Proteobacteria	77.1429	0.000332349	NS
	MGS.hg0740	0.194408	-0.055	-0.126197	0.0167612	0.526635	Anaerostipes sp. BG01	Firmicutes	10	1.76927e-05	NS
	MGS.hg0866	0.193728	0.07975	-0.0553522	0.211984	0.526635	Victivallales sp.	Lentisphaerae	18.0952	0.000136421	NS
	MGS.hg0972	0.186788	0.10075	-0.0546557	0.25139	0.526635	Clostridiales sp.	Firmicutes	29.0476	6.73858e-05	NS
	MGS.hg1046	0.194788	0.105	-0.0247215	0.231244	0.526635	Bacteroidales sp.	Bacteroidetes	18.5714	0.000475199	NS
	MGS.ref1266	0.191797	-0.062125	-0.137382	0.0138449	0.526635	Streptococcus sp.	Firmicutes	10.4762	2.30403e-06	NS
	MGS.hg0320	0.195762	0.152	-0.0288257	0.323193	0.526643	Clostridia sp.	Firmicutes	47.1429	0.000599731	NS
	MGS.hg0311	0.196812	0.077	-0.0697453	0.220483	0.528032	Sutterella sp. AM18-8-1	Proteobacteria	24.2857	0.000193311	NS
	MGS.hg0005	0.198333	0.06925	-0.0880117	0.223144	0.529246	Fusicatenibacter saccharivorans	Firmicutes	100	0.00967019	NS
	MGS.hg1000	0.198316	0.071625	-0.0457909	0.187089	0.529246	Bacteroidales sp.	Bacteroidetes	12.381	8.7098e-05	NS
	MGS.hg0914	0.199742	-0.0715	-0.158766	0.0168744	0.531572	Clostridia sp.	Firmicutes	14.7619	0.00017778	NS
	MGS.hg0250	0.201786	-0.15425	-0.308967	0.00842035	0.535572	Clostridiales sp.	Firmicutes	56.6667	0.000551943	NS
	MGS.hg0571	0.203455	0.1715	-0.0179631	0.349074	0.538557	Eubacterium sp.	Firmicutes	72.8571	0.000371233	NS
	MGS.hg0510	0.204262	-0.10125	-0.250433	0.0526293	0.539252	Methanosphaera stadtmanae	Euryarchaeota	44.2857	0.000394643	NS
	MGS.hg0107	0.209953	0.11425	-0.0673585	0.288531	0.543232	Parasutterella excrementihominis	Proteobacteria	89.0476	0.000545998	NS
	MGS.hg0135	0.209338	0.07625	-0.105582	0.253148	0.543232	MGS.hg0135: Bacteria sp.	unclassified	82.381	0.0015567	NS
	MGS.hg0200	0.211923	0.095	-0.0823778	0.266544	0.543232	Bacteroidales sp.	Bacteroidetes	64.7619	0.000860228	NS
	MGS.hg0227	0.208437	0.12475	-0.0678711	0.308405	0.543232	Clostridiales sp.	Firmicutes	93.8095	0.00199449	NS
	MGS.hg0331	0.20899	0.104	-0.0762945	0.277709	0.543232	MGS.hg0331	unclassified	69.0476	0.000209382	NS
	MGS.hg0474	0.21124	-0.119375	-0.277766	0.0453342	0.543232	Clostridiales sp.	Firmicutes	40.9524	0.000475939	NS
	MGS.hg0773	0.212026	-0.11	-0.261752	0.0470596	0.543232	Clostridiales sp.	Firmicutes	41.4286	0.0015955	NS
	MGS.hg0823	0.212354	-0.0655	-0.156437	0.0265379	0.543232	Anaerotignum lactatifermentans	Firmicutes	14.7619	0.000147942	NS
	MGS.hg0846	0.208132	0.09975	-0.0553529	0.250152	0.543232	Clostridiales sp.	Firmicutes	27.1429	0.000261863	NS
	MGS.hg0902	0.209777	-0.070875	-0.152482	0.0116918	0.543232	Candidatus Methanomassiliicoccus intestinalis	Euryarchaeota	11.4286	6.22088e-05	NS
	MGS.hg1133	0.211006	0.112625	-0.0612437	0.27986	0.543232	Ruminococcaceae sp.	Firmicutes	40.9524	0.000327741	NS
	MGS.hg1139	0.207291	-0.056	-0.126537	0.0151001	0.543232	MGS.hg1139: Bacteria sp.	unclassified	10	3.53285e-05	NS
	MGS.ref1196	0.215743	-0.06725	-0.143114	0.00940016	0.550479	Caecibacter massiliensis	Firmicutes	10.9524	6.99743e-05	NS
	MGS.hg0066	0.216713	0.09975	-0.0713387	0.265137	0.55063	Clostridiales sp.	Firmicutes	100	0.0068899	NS
	MGS.hg0556	0.217471	0.10925	-0.0530847	0.265959	0.55063	MGS.hg0556: Bacteria sp.	unclassified	36.6667	0.000284334	NS
	MGS.hg1058	0.217184	-0.0985	-0.242255	0.0494875	0.55063	Lachnospiraceae bacterium 1_4_56FAA	Firmicutes	34.7619	0.000158381	NS
	MGS.hg0776	0.219198	0.066	-0.0455253	0.1759	0.553586	Faecalibacterium sp.	Firmicutes	10.9524	3.90547e-05	NS
	MGS.hg0534	0.219831	0.076	-0.0636599	0.21274	0.553773	Clostridia sp.	Firmicutes	20.4762	0.000120663	NS
	MGS.hg0878	0.220944	-0.082	-0.202065	0.0404935	0.554732	Eubacterium sp.	Firmicutes	21.9048	0.000183953	NS
	MGS.hg1150	0.221332	-0.1125	-0.256159	0.0360207	0.554732	Ruminococcaceae sp.	Firmicutes	35.7143	3.30529e-05	NS
	MGS.hg0615	0.222329	0.075125	-0.0420454	0.190257	0.555242	MGS.hg0615	unclassified	12.381	0.000127803	NS
	MGS.hg0797	0.222658	0.110125	-0.0650361	0.278703	0.555242	Senegalimassilia sp.	Actinobacteria	46.6667	0.000150758	NS
	MGS.hg0559	0.223378	0.15	-0.0347732	0.324857	0.555638	Clostridiales sp.	Firmicutes	83.3333	0.000394188	NS
	MGS.hg0782	0.225468	0.09025	-0.074712	0.250404	0.559433	Streptococcus sp. 343_SSPC	Firmicutes	46.6667	4.97784e-05	NS
	MGS.hg1012	0.22638	-0.12025	-0.274485	0.0400175	0.56029	Erysipelotrichaceae sp.	Firmicutes	44.2857	3.95383e-05	NS
	MGS.hg0316	0.227855	0.0665	-0.0985813	0.228019	0.560967	MGS.hg0316: Bacteria sp.	unclassified	40.9524	0.000420926	NS
	MGS.hg0376	0.228239	-0.103375	-0.265132	0.0640416	0.560967	Clostridia sp.	Firmicutes	61.9048	0.000952731	NS
	MGS.hg0899	0.228353	-0.109	-0.238803	0.0246301	0.560967	Clostridia sp.	Firmicutes	36.1905	0.00108025	NS
	MGS.hg0017	0.228943	0.077	-0.0966488	0.2461	0.561025	Subdoligranulum sp. APC924/74	Firmicutes	100	0.0106277	NS
	MGS.hg0679	0.231882	0.1065	-0.0753759	0.281518	0.566822	Holdemania filiformis	Firmicutes	71.9048	0.000168792	NS
	MGS.hg0992	0.232825	-0.0865	-0.203796	0.0332444	0.567727	Clostridia sp.	Firmicutes	21.9048	0.00102757	NS
	MGS.hg0356	0.233465	0.07575	-0.0979625	0.244983	0.567889	Ruminococcaceae sp.	Firmicutes	99.5238	0.00225192	NS
	MGS.hg0068	0.234328	0.079	-0.0907887	0.244326	0.56859	Ruminococcus lactaris	Firmicutes	99.0476	0.00176429	NS
	MGS.hg0299	0.239646	-0.103375	-0.241161	0.0384966	0.5792	Escherichia coli	Proteobacteria	32.381	6.71298e-05	NS
	MGS.hg0495	0.239871	0.08825	-0.0867945	0.258009	0.5792	Ruminococcus sp. AF46-10NS	Firmicutes	40.9524	0.00024326	NS
	MGS.hg0353	0.241076	0.0955	-0.0604559	0.246904	0.580693	Prevotella sp. P4-67	Bacteroidetes	29.0476	0.00043111	NS
	MGS.hg0039	0.243062	0.0885	-0.0746193	0.247007	0.582642	Coprococcus comes	Firmicutes	100	0.00353689	NS
	MGS.hg0270	0.242749	0.122	-0.054842	0.291421	0.582642	Clostridia sp.	Firmicutes	64.2857	0.00146238	NS
	MGS.hg1084	0.244294	-0.10325	-0.252609	0.0509154	0.584182	Massiliomicrobiota timonensis	Firmicutes	37.619	7.98162e-05	NS
	MGS.hg0720	0.245105	0.122375	-0.0572548	0.29433	0.584709	Clostridiales sp.	Firmicutes	59.0476	0.000299581	NS
	MGS.hg0259	0.248774	0.079	-0.112368	0.264717	0.592035	Clostridiaceae sp.	Firmicutes	83.3333	0.000879912	NS
	MGS.hg0445	0.253427	-0.06425	-0.179197	0.0524273	0.600221	Aeromonadales sp.	Proteobacteria	20.4762	0.000737204	NS
	MGS.hg0642	0.252947	0.072375	-0.0729901	0.214729	0.600221	Clostridiales sp.	Firmicutes	21.9048	7.94748e-05	NS
	MGS.hg0127	0.254965	0.10175	-0.0847212	0.281335	0.601725	Faecalibacterium prausnitzii	Firmicutes	98.5714	0.00245482	NS
	MGS.hg0132	0.255659	0.15075	-0.0205407	0.313443	0.601725	Clostridiales sp.	Firmicutes	92.8571	0.00180431	NS
	MGS.hg0323	0.255885	0.0025	-0.1749	0.179743	0.601725	Bacteroides uniformis	Bacteroidetes	81.9048	0.000255235	NS
	MGS.hg0041	0.261702	0.13175	-0.033525	0.290011	0.611049	Blautia sp.	Firmicutes	100	0.00242594	NS
	MGS.hg0159	0.261541	0.11275	-0.0694707	0.28769	0.611049	MGS.hg0159: Bacteria sp.	unclassified	84.2857	0.00103565	NS
	MGS.hg1061	0.261497	-0.08275	-0.200024	0.0368617	0.611049	Acidaminococcales sp.	Firmicutes	20.4762	0.00029008	NS
	MGS.hg0407	0.263247	-0.159375	-0.329989	0.0213221	0.613211	Clostridia sp.	Firmicutes	95.2381	0.000555044	NS
	MGS.hg0101	0.265894	0.11175	-0.0692111	0.285591	0.61576	Bifidobacterium pseudocatenulatum	Actinobacteria	57.619	0.000944994	NS
	MGS.hg0167	0.266767	0.080375	-0.102999	0.258465	0.61576	Clostridiales sp.	Firmicutes	95.2381	0.00161296	NS
	MGS.hg0314	0.266441	0.11425	-0.0605982	0.282296	0.61576	Ruminococcus sp.	Firmicutes	67.619	0.000418025	NS
	MGS.hg0609	0.266829	-0.07025	-0.195536	0.0572917	0.61576	Eubacteriaceae sp.	Firmicutes	27.1429	0.000155678	NS
	MGS.hg0031	0.26943	-0.125	-0.28762	0.0446259	0.61976	Blautia massiliensis	Firmicutes	100	0.00451104	NS
	MGS.hg0715	0.269815	-0.096	-0.233417	0.045176	0.61976	Desulfovibrio fairfieldensis	Proteobacteria	33.3333	0.00042471	NS
	MGS.hg0021	0.273046	0.05275	-0.104925	0.207837	0.624513	Bifidobacterium longum subsp. longum	Actinobacteria	98.5714	0.00306282	NS
	MGS.hg0276	0.273145	0.0815	-0.0723277	0.23154	0.624513	Clostridia sp.	Firmicutes	30	0.000228383	NS
	MGS.hg0405	0.274797	0.08725	-0.0901692	0.259302	0.626842	Bacteroides ovatus	Bacteroidetes	84.2857	8.49078e-05	NS
	MGS.hg0267	0.276305	-0.101	-0.252	0.0548012	0.628155	Clostridiales bacterium CCNA10	Firmicutes	35.7143	0.000261522	NS
	MGS.hg0298	0.276642	-0.13	-0.293921	0.0413499	0.628155	Monoglobus pectinilyticus	Firmicutes	74.7619	0.000632186	NS
	MGS.hg0106	0.28088	0.22425	0.0409731	0.392927	0.636216	Faecalibacterium sp.	Firmicutes	95.7143	0.00157414	NS
	MGS.hg1138	0.281478	-0.0595	-0.236118	0.120924	0.636216	Clostridiales sp.	Firmicutes	59.0476	3.85712e-05	NS
	MGS.hg0094	0.28394	0.11525	-0.0656418	0.288808	0.640321	Clostridiales sp.	Firmicutes	97.619	0.00259036	NS
	MGS.hg0309	0.286561	-0.0765	-0.254706	0.106731	0.642843	Clostridia sp.	Firmicutes	70.4762	0.000571371	NS
	MGS.hg0548	0.287006	0.036625	-0.0737356	0.146099	0.642843	MGS.hg0548	unclassified	11.4286	0.000122398	NS
	MGS.hg0928	0.285713	0.07775	-0.0817827	0.233398	0.642843	MGS.hg0928: Bacteria sp.	unclassified	33.8095	0.000235808	NS
	MGS.hg0004	0.288859	0.107	-0.0504972	0.259304	0.642868	Blautia wexlerae	Firmicutes	100	0.00631597	NS
	MGS.hg0601	0.287683	-0.056625	-0.166695	0.0548388	0.642868	Bacteroidales sp.	Bacteroidetes	18.0952	0.000234983	NS
	MGS.hg0654	0.288966	0.089625	-0.0892878	0.262935	0.642868	MGS.hg0654: Bacteria sp.	unclassified	49.5238	0.000412507	NS
	MGS.hg0252	0.2987	0.078375	-0.0888259	0.24128	0.651814	MGS.hg0252: Bacteria sp.	unclassified	43.8095	0.000258023	NS
	MGS.hg0269	0.29832	-0.14275	-0.308017	0.03088	0.651814	Clostridiales sp.	Firmicutes	87.619	0.00027344	NS
	MGS.hg0479	0.294147	0.079125	-0.0993016	0.252622	0.651814	Clostridia sp.	Firmicutes	72.381	0.000846518	NS
	MGS.hg0786	0.298913	0.064	-0.0495225	0.17589	0.651814	Bacteroidales sp.	Bacteroidetes	12.8571	0.00151776	NS
	MGS.hg0791	0.297569	0.07825	-0.0613084	0.214807	0.651814	MGS.hg0791	unclassified	21.9048	0.000192259	NS
	MGS.hg0804	0.296635	-0.07	-0.174217	0.0357679	0.651814	Lachnospiraceae sp.	Firmicutes	17.1429	0.000370408	NS
	MGS.hg0815	0.295505	0.134	-0.0501276	0.309318	0.651814	Lachnospiraceae sp.	Firmicutes	65.2381	0.000162391	NS
	MGS.hg1016	0.296367	0.121	-0.0617478	0.295898	0.651814	Lachnospiraceae sp.	Firmicutes	54.2857	0.000128457	NS
	MGS.hg1146	0.295028	0.05375	-0.0933527	0.198556	0.651814	MGS.hg1146: Bacteria sp.	unclassified	39.0476	3.95952e-05	NS
	MGS.hg0175	0.301433	0.065875	-0.111059	0.238762	0.655866	Clostridiales sp.	Firmicutes	94.2857	0.00248892	NS
	MGS.hg0665	0.302176	-0.0755	-0.209221	0.060993	0.65604	Desulfovibrionales sp.	Proteobacteria	29.0476	0.000190353	NS
	MGS.hg0182	0.303885	-0.026	-0.21537	0.165255	0.657124	Butyricimonas sp.	Bacteroidetes	76.6667	0.000314969	NS
	MGS.hg0319	0.304003	0.09175	-0.0732988	0.251907	0.657124	Clostridiaceae sp.	Firmicutes	73.3333	0.000447067	NS
	MGS.hg0357	0.305201	0.10525	-0.0686735	0.272964	0.658277	Clostridiales sp.	Firmicutes	72.8571	0.000726509	NS
	MGS.hg0483	0.306986	0.07575	-0.105003	0.251658	0.660686	Bacteroidetes sp.	Bacteroidetes	48.0952	0.000496533	NS
	MGS.hg1071	0.307722	-0.06875	-0.176181	0.0403	0.660834	Lactobacillus gasseri	Firmicutes	20	0.000125271	NS
	MGS.hg0032	0.310986	-0.14125	-0.291794	0.0161233	0.666399	Alistipes finegoldii	Bacteroidetes	100	0.00614772	NS
	MGS.hg0116	0.314774	0.156	-0.0390729	0.339619	0.67306	Anaerostipes hadrus	Firmicutes	90	0.00154996	NS
	MGS.hg0325	0.315802	0.21075	0.0178528	0.388521	0.673413	Clostridiales sp.	Firmicutes	83.3333	0.00112121	NS
	MGS.hg0377	0.318173	0.08675	-0.103455	0.270834	0.673413	Clostridiales sp.	Firmicutes	66.1905	0.00076161	NS
	MGS.hg0589	0.318341	0.073875	-0.0628588	0.207887	0.673413	Firmicutes bacterium AM41-11	Firmicutes	20	0.00123883	NS
	MGS.hg0596	0.317799	-0.09125	-0.234656	0.0560434	0.673413	Odoribacteraceae sp.	Bacteroidetes	36.6667	9.16492e-05	NS
	MGS.hg0701	0.317785	0.080875	-0.0733735	0.231345	0.673413	Bacteroides sp.	Bacteroidetes	31.4286	6.10141e-05	NS
	MGS.hg0379	0.319127	0.090125	-0.0905348	0.265042	0.673637	Firmicutes sp.	Firmicutes	78.0952	0.000752508	NS
	MGS.hg0098	0.330195	0.04675	-0.129789	0.220416	0.676588	Coprococcus catus	Firmicutes	100	0.00363653	NS
	MGS.hg0171	0.330437	-0.087	-0.255024	0.0861244	0.676588	Catenibacterium sp.	Firmicutes	57.1429	0.00110087	NS
	MGS.hg0186	0.330431	-0.16925	-0.31827	-0.0120671	0.676588	Butyricimonas virosa	Bacteroidetes	81.9048	0.000581953	NS
	MGS.hg0280	0.328864	0.08875	-0.0844739	0.256767	0.676588	Firmicutes sp.	Firmicutes	42.8571	0.000420642	NS
	MGS.hg0281	0.327297	0.06075	-0.115664	0.233448	0.676588	Ruminococcaceae sp.	Firmicutes	100	0.00442855	NS
	MGS.hg0287	0.324288	0.15825	-0.0278105	0.333712	0.676588	Ruminococcus sp. AF31-8BH	Firmicutes	90.9524	0.00193283	NS
	MGS.hg0507	0.330231	-0.10625	-0.264168	0.057216	0.676588	[Clostridium] spiroforme	Firmicutes	50	0.00014578	NS
	MGS.hg0529	0.325566	0.074625	-0.0888126	0.23415	0.676588	MGS.hg0529	unclassified	34.2857	0.000298671	NS
	MGS.hg0695	0.327645	-0.142	-0.313791	0.0387937	0.676588	Clostridia sp.	Firmicutes	73.8095	0.00055951	NS
	MGS.hg0717	0.323584	0.1075	-0.0717597	0.280032	0.676588	Clostridiales sp.	Firmicutes	65.2381	0.00026192	NS
	MGS.hg0798	0.329749	-0.19475	-0.34065	-0.0396913	0.676588	Streptococcus vestibularis	Firmicutes	75.7143	0.000168934	NS
	MGS.hg0836	0.324041	0.071	-0.0705021	0.209701	0.676588	Eubacterium sp.	Firmicutes	25.7143	4.0989e-05	NS
	MGS.hg0971	0.325278	-0.04975	-0.131603	0.0327767	0.676588	Bacteroides cutis	Bacteroidetes	10	0.000119411	NS
	MGS.hg1005	0.32959	0.081125	-0.0582129	0.217363	0.676588	Barnesiella sp. An22	Bacteroidetes	25.7143	0.00105124	NS
	MGS.hg1015	0.33146	-0.051625	-0.160295	0.0582817	0.676588	Candidatus Melainabacteria sp.	Candidatus Melainabacteria	17.1429	5.71741e-05	NS
	MGS.hg1060	0.331122	-0.065375	-0.167773	0.038419	0.676588	MGS.hg1060	unclassified	15.2381	2.27559e-05	NS
	MGS.hg0302	0.33352	0.119125	-0.0760874	0.305542	0.677997	Clostridiales sp.	Firmicutes	68.5714	0.000829792	NS
	MGS.hg0751	0.333017	-0.088	-0.233313	0.061157	0.677997	Clostridiales sp.	Firmicutes	42.8571	0.000483932	NS
	MGS.hg0579	0.334816	0.0745	-0.074766	0.220501	0.679237	Clostridiales sp.	Firmicutes	26.1905	0.000100353	NS
	MGS.hg0641	0.336556	0.0375	-0.0813377	0.155286	0.681371	Clostridiales sp.	Firmicutes	13.8095	8.38553e-05	NS
	MGS.hg0854	0.340476	-0.0775	-0.247309	0.0969273	0.687901	MGS.hg0854: Bacteria sp.	unclassified	56.6667	0.000204319	NS
	MGS.hg0767	0.342074	0.053125	-0.0670645	0.171795	0.689722	Citrobacter freundii	Proteobacteria	14.2857	3.02084e-05	NS
	MGS.hg0190	0.343471	0.065375	-0.115141	0.241711	0.69113	Clostridiales sp.	Firmicutes	92.381	0.00331277	NS
	MGS.hg0769	0.344511	-0.11375	-0.284311	0.0637901	0.691816	Rikenellaceae sp.	Bacteroidetes	90.9524	0.014348	NS
	MGS.hg0082	0.347594	0.0965	-0.0837573	0.270642	0.692444	Roseburia sp. AF34-16	Firmicutes	97.619	0.00213055	NS
	MGS.hg0463	0.347703	0.121375	-0.066993	0.301389	0.692444	Clostridia sp.	Firmicutes	78.0952	0.00030692	NS
	MGS.hg0502	0.349285	0.0845	-0.0953569	0.259014	0.692444	Clostridiales sp.	Firmicutes	68.0952	0.000230403	NS
	MGS.hg0512	0.349719	0.076	-0.0930813	0.240821	0.692444	Clostridia sp.	Firmicutes	42.8571	0.00039416	NS
	MGS.hg0574	0.34603	-0.061125	-0.141418	0.0199671	0.692444	Clostridia sp.	Firmicutes	10.4762	3.96236e-05	NS
	MGS.hg0703	0.346474	0.06675	-0.0908767	0.221114	0.692444	MGS.hg0703	unclassified	34.2857	0.00030106	NS
	MGS.hg0968	0.349475	-0.0735	-0.188348	0.0433308	0.692444	MGS.hg0968	unclassified	19.5238	7.85646e-05	NS
	MGS.hg0257	0.353932	-0.0725	-0.233068	0.0919166	0.692475	Clostridiales sp.	Firmicutes	40	0.000368872	NS
	MGS.hg0576	0.352125	0.050625	-0.106266	0.205057	0.692475	Clostridia sp.	Firmicutes	33.3333	0.00049255	NS
	MGS.hg0881	0.351827	0.080625	-0.0844248	0.241369	0.692475	Ruminococcaceae sp.	Firmicutes	40	0.000110224	NS
	MGS.hg0975	0.353065	-0.05825	-0.166039	0.0509148	0.692475	Clostridia sp.	Firmicutes	19.0476	6.02177e-05	NS
	MGS.hg1006	0.353453	0.08175	-0.061898	0.22208	0.692475	Clostridia sp.	Firmicutes	25.2381	0.000190979	NS
	MGS.hg1040	0.351954	-0.05975	-0.155232	0.0368377	0.692475	Lachnospiraceae sp.	Firmicutes	12.8571	7.08276e-06	NS
	MGS.hg0191	0.354714	0.08875	-0.0781419	0.250803	0.692637	Prevotellaceae sp.	Bacteroidetes	41.4286	0.00146002	NS
	MGS.hg0524	0.356395	0.05	-0.0555476	0.154442	0.693851	Butyricicoccus sp.	Firmicutes	10	3.08057e-05	NS
	MGS.hg0835	0.356738	0.0585	-0.0938648	0.208187	0.693851	Clostridia sp.	Firmicutes	30.9524	0.00019553	NS
	MGS.hg0497	0.358749	-0.05275	-0.155583	0.0512135	0.696395	Odoribacter laneus	Bacteroidetes	15.7143	0.000398427	NS
	MGS.hg0335	0.35974	-0.109125	-0.283871	0.0726365	0.696952	Rikenellaceae sp.	Bacteroidetes	67.619	0.00205261	NS
	MGS.hg0033	0.363077	0.073	-0.0996727	0.241404	0.697376	Gemmiger formicilis	Firmicutes	100	0.00594727	NS
	MGS.hg0060	0.362696	0.1115	-0.0784002	0.293592	0.697376	Clostridiales sp.	Firmicutes	98.5714	0.00409423	NS
	MGS.hg0193	0.366298	-0.088625	-0.264006	0.0924285	0.697376	Clostridiales sp.	Firmicutes	88.5714	0.00184263	NS
	MGS.hg0199	0.3656	-0.119375	-0.286428	0.0547218	0.697376	Tidjanibacter massiliensis	Bacteroidetes	94.2857	0.00352591	NS
	MGS.hg0213	0.362696	-0.09575	-0.256819	0.0704939	0.697376	Akkermansia muciniphila	Verrucomicrobia	53.8095	0.00144531	NS
	MGS.hg0216	0.366236	0.09075	-0.0872732	0.263156	0.697376	Eggerthellales sp.	Actinobacteria	81.4286	0.00090776	NS
	MGS.hg0256	0.364558	0.079375	-0.0774967	0.232411	0.697376	MGS.hg0256	unclassified	32.381	0.000796882	NS
	MGS.hg0674	0.364873	-0.068375	-0.193372	0.0588059	0.697376	MGS.hg0674	unclassified	25.7143	7.06285e-05	NS
	MGS.hg0893	0.362887	0.022	-0.14161	0.18444	0.697376	Phocea massiliensis	Firmicutes	67.1429	6.66747e-05	NS
	MGS.hg0993	0.368079	0.08675	-0.085449	0.253917	0.698082	Faecalitalea cylindroides	Firmicutes	51.4286	0.000639525	NS
	MGS.hg1091	0.367576	0.052875	-0.0686848	0.172888	0.698082	Firmicutes sp.	Firmicutes	14.2857	2.36945e-05	NS
	MGS.hg0177	0.369133	-0.11625	-0.273777	0.047351	0.698742	MGS.hg0177	unclassified	83.8095	0.0010697	NS
	MGS.hg0521	0.370093	0.05725	-0.092718	0.204678	0.698933	MGS.hg0521	unclassified	28.0952	0.000177553	NS
	MGS.hg0620	0.370646	0.083375	-0.0706486	0.233515	0.698933	Alistipes sp. An31A	Bacteroidetes	37.1429	0.00569667	NS
	MGS.hg0595	0.371643	0.062375	-0.0564089	0.179418	0.69936	Clostridia sp.	Firmicutes	13.3333	7.54926e-05	NS
	MGS.ref1176	0.372286	-0.165125	-0.318903	-0.00287619	0.69936	[Clostridium] citroniae	Firmicutes	63.8095	5.86532e-05	NS
	MGS.hg0208	0.374893	0.04525	-0.133043	0.220706	0.702925	Romboutsia timonensis	Firmicutes	99.5238	0.0018618	NS
	MGS.hg0355	0.377238	-0.08025	-0.252987	0.0974451	0.702931	Clostridiales sp.	Firmicutes	86.6667	0.00199028	NS
	MGS.hg0372	0.375982	-0.131625	-0.304308	0.0494338	0.702931	Ruminococcaceae sp.	Firmicutes	80.9524	0.0014537	NS
	MGS.hg0781	0.377737	0.0755	-0.104483	0.250694	0.702931	Collinsella sp.	Actinobacteria	68.0952	0.00021015	NS
	MGS.hg0869	0.377358	0.047	-0.0994242	0.191432	0.702931	Bacteroidia sp.	Bacteroidetes	25.2381	0.000489279	NS
	MGS.hg0088	0.379221	-0.1	-0.262652	0.068178	0.704369	[Ruminococcus] gnavus	Firmicutes	53.8095	0.000555186	NS
	MGS.hg0393	0.380854	0.006	-0.168395	0.180031	0.704758	Rikenellaceae sp.	Bacteroidetes	83.3333	0.00789674	NS
	MGS.hg0618	0.380791	0.056375	-0.116797	0.226221	0.704758	Clostridiales sp.	Firmicutes	71.4286	0.000636453	NS
	MGS.hg0363	0.381795	-0.082	-0.261118	0.102577	0.705181	Anaerostipes hadrus	Firmicutes	64.2857	0.000440013	NS
	MGS.hg0130	0.382983	0.09625	-0.0932825	0.279051	0.706058	Bacteroides plebeius	Bacteroidetes	55.7143	0.00146366	NS
	MGS.hg0119	0.385395	0.057125	-0.115295	0.226203	0.707869	Bacteroides faecis	Bacteroidetes	56.1905	0.000520085	NS
	MGS.hg0179	0.385155	0.0585	-0.114525	0.22808	0.707869	Bacteroidales sp.	Bacteroidetes	48.0952	0.00247077	NS
	MGS.hg0240	0.386958	0.09775	-0.0745094	0.264345	0.709422	Lachnospiraceae sp.	Firmicutes	45.7143	0.000245337	NS
	MGS.hg0472	0.387748	0.05175	-0.0856106	0.18718	0.709557	Parabacteroides goldsteinii	Bacteroidetes	24.2857	7.73699e-05	NS
	MGS.hg0785	0.389336	0.07975	-0.0745413	0.230312	0.711148	Clostridia sp.	Firmicutes	30.4762	0.000126267	NS
	MGS.hg0522	0.391755	0.133625	-0.0525012	0.310779	0.712936	Clostridiales sp.	Firmicutes	68.5714	0.000391998	NS
	MGS.hg1081	0.391387	-0.05525	-0.169991	0.0609691	0.712936	Lactobacillus rhamnosus	Firmicutes	17.1429	1.79202e-05	NS
	MGS.hg0645	0.392609	-0.09125	-0.255477	0.0780948	0.713179	Clostridia sp.	Firmicutes	74.2857	0.00175815	NS
	MGS.hg0043	0.395142	0.085	-0.0934373	0.258147	0.71356	Clostridiales bacterium KLE1615	Firmicutes	100	0.00592921	NS
	MGS.hg0210	0.399523	0.08325	-0.104573	0.265339	0.71356	MGS.hg0210: Bacteria sp.	unclassified	74.7619	0.000901815	NS
	MGS.hg0220	0.394602	-0.056	-0.237586	0.129368	0.71356	Clostridiales sp.	Firmicutes	73.8095	0.000621775	NS
	MGS.hg0239	0.39908	0.06175	-0.110783	0.23067	0.71356	Lachnospiraceae sp.	Firmicutes	74.7619	0.000880623	NS
	MGS.hg0452	0.397502	-0.06525	-0.188029	0.0595366	0.71356	Ruminococcaceae sp.	Firmicutes	23.8095	8.01575e-05	NS
	MGS.hg0503	0.398701	-0.043	-0.208134	0.124517	0.71356	Clostridiales sp.	Firmicutes	92.8571	0.000894732	NS
	MGS.hg0554	0.398491	0.0855	-0.100612	0.265831	0.71356	Clostridiales sp.	Firmicutes	70.9524	0.000441663	NS
	MGS.hg0621	0.400026	0.05175	-0.128596	0.228783	0.71356	Clostridia sp.	Firmicutes	67.1429	0.000700767	NS
	MGS.hg0670	0.393888	0.0805	-0.0967637	0.252814	0.71356	MGS.hg0670: Bacteria sp.	unclassified	50	0.000470278	NS
	MGS.hg0677	0.396084	0.11025	-0.0708982	0.284358	0.71356	Bacteroides sp.	Bacteroidetes	56.6667	0.000233504	NS
	MGS.hg0427	0.404614	-0.068	-0.215867	0.0829158	0.720446	MGS.hg0427	unclassified	39.0476	0.000479125	NS
	MGS.hg0517	0.406653	0.04275	-0.110252	0.193773	0.722777	Clostridiales sp.	Firmicutes	28.0952	0.000669335	NS
	MGS.hg0508	0.408824	-0.059875	-0.189507	0.0718082	0.725333	Erysipelotrichales sp.	Firmicutes	31.4286	0.00056864	NS
	MGS.hg0128	0.411508	0.150125	-0.0361809	0.326346	0.72619	Clostridia sp.	Firmicutes	92.381	0.00146383	NS
	MGS.hg0255	0.411487	0.03975	-0.140479	0.21743	0.72619	MGS.hg0255	unclassified	71.9048	0.000498837	NS
	MGS.hg0398	0.410076	0.06275	-0.11215	0.233879	0.72619	Firmicutes sp.	Firmicutes	50	0.000688962	NS
	MGS.hg0055	0.417301	0.037	-0.135579	0.2074	0.727339	Alistipes finegoldii	Bacteroidetes	93.8095	0.00235631	NS
	MGS.hg0149	0.415315	0.0665	-0.101272	0.230594	0.727339	Eggerthellales sp.	Actinobacteria	98.5714	0.00511907	NS
	MGS.hg0161	0.415254	0.084625	-0.106549	0.269765	0.727339	Blautia sp.	Firmicutes	92.381	0.00145071	NS
	MGS.hg0185	0.416786	0.11325	-0.0729571	0.291828	0.727339	Bifidobacterium catenulatum	Actinobacteria	69.5238	0.00108224	NS
	MGS.hg0470	0.416069	0.09575	-0.087415	0.272653	0.727339	Clostridiales sp.	Firmicutes	60.9524	0.000280608	NS
	MGS.hg0514	0.415796	0.04	-0.138196	0.215688	0.727339	Clostridiales sp.	Firmicutes	99.5238	0.00118811	NS
	MGS.ref1228	0.416102	0.04625	-0.0648138	0.156182	0.727339	Sanguibacteroides justesenii	Bacteroidetes	13.8095	1.93425e-05	NS
	MGS.hg0688	0.418673	-0.04125	-0.133463	0.0516709	0.728446	MGS.hg0688: Bacteria sp.	unclassified	11.4286	3.39347e-05	NS
	MGS.hg0441	0.421183	0.068125	-0.084292	0.217427	0.731528	MGS.hg0441: Bacteria sp.	unclassified	28.5714	0.000223036	NS
	MGS.hg0231	0.423422	0.0655	-0.120848	0.247389	0.733211	MGS.hg0231: Bacteria sp.	unclassified	53.8095	0.000718829	NS
	MGS.hg0745	0.423633	0.0995	-0.08623	0.278546	0.733211	Clostridiales sp.	Firmicutes	69.5238	0.00164243	NS
	MGS.hg0898	0.426273	-0.05025	-0.166791	0.0676754	0.736492	Candidatus Melainabacteria sp.	Candidatus Melainabacteria	19.5238	0.000208671	NS
	MGS.hg0594	0.431756	-0.068	-0.210131	0.0769459	0.744666	Clostridia sp.	Firmicutes	34.7619	0.00103582	NS
	MGS.hg0189	0.438113	-0.10025	-0.277652	0.0837633	0.747814	Clostridiales sp.	Firmicutes	96.1905	0.00290222	NS
	MGS.hg0318	0.436598	0.07325	-0.095286	0.237704	0.747814	Eubacterium sp. AF34-35BH	Firmicutes	51.4286	0.000255093	NS
	MGS.hg0489	0.436065	0.1095	-0.0763717	0.288017	0.747814	Firmicutes sp.	Firmicutes	61.9048	0.000324356	NS
	MGS.hg0540	0.4371	0.054875	-0.0856179	0.193228	0.747814	MGS.hg0540: Bacteria sp.	unclassified	21.9048	0.000100296	NS
	MGS.hg1134	0.436731	-0.03825	-0.136145	0.0603852	0.747814	MGS.hg1134	unclassified	12.8571	4.98069e-05	NS
	MGS.hg1159	0.437903	-0.0415	-0.130381	0.0480426	0.747814	MGS.hg1159	unclassified	10.9524	6.94054e-05	NS
	MGS.hg0165	0.441387	0.07425	-0.107012	0.250736	0.751946	Butyrivibrio crossotus	Firmicutes	90.9524	0.00521431	NS
	MGS.hg0792	0.442053	-0.043875	-0.142573	0.0556865	0.751946	Firmicutes sp.	Firmicutes	13.3333	7.94464e-05	NS
	MGS.hg0114	0.44978	-0.085875	-0.258448	0.0920097	0.754044	Clostridiales sp.	Firmicutes	87.619	0.00136054	NS
	MGS.hg0163	0.450096	-0.068875	-0.2536	0.120696	0.754044	MGS.hg0163	unclassified	68.5714	0.000715302	NS
	MGS.hg0181	0.448845	-0.1385	-0.307561	0.0390378	0.754044	Alistipes onderdonkii	Bacteroidetes	77.619	0.0020858	NS
	MGS.hg0293	0.449562	-0.07775	-0.252071	0.101458	0.754044	Clostridiales sp.	Firmicutes	68.5714	0.00197148	NS
	MGS.hg0295	0.446845	0.0615	-0.109435	0.228902	0.754044	Firmicutes sp.	Firmicutes	84.7619	0.000517354	NS
	MGS.hg0447	0.446307	0.05125	-0.123152	0.222581	0.754044	MGS.hg0447	unclassified	54.7619	0.000263627	NS
	MGS.hg0602	0.446435	-0.091	-0.261745	0.0852687	0.754044	MGS.hg0602: Bacteria sp.	unclassified	67.1429	0.000442175	NS
	MGS.hg0659	0.450338	0.069875	-0.104068	0.23967	0.754044	Ruminococcaceae sp.	Firmicutes	42.8571	0.000198033	NS
	MGS.hg0997	0.445744	-0.04925	-0.161947	0.0647155	0.754044	Mediterranea massiliensis	Bacteroidetes	17.619	0.00158927	NS
	MGS.hg1165	0.450903	-0.069	-0.194422	0.058642	0.754044	Desulfovibrio sp. AM18-2	Proteobacteria	24.2857	0.000229123	NS
	MGS.hg0271	0.455327	0.06025	-0.117868	0.234612	0.757959	Oscillibacter sp.	Firmicutes	89.0476	0.00175826	NS
	MGS.hg0423	0.455479	0.089	-0.093106	0.265344	0.757959	Clostridia sp.	Firmicutes	91.9048	0.00094158	NS
	MGS.hg0891	0.45628	0.12175	-0.0631533	0.298572	0.757959	Firmicutes sp.	Firmicutes	68.0952	0.000309025	NS
	MGS.hg0988	0.457073	-0.08125	-0.236006	0.0775253	0.757959	Firmicutes sp.	Firmicutes	45.2381	0.000113267	NS
	MGS.hg1142	0.456316	-0.03675	-0.127403	0.054512	0.757959	Bacteroidales sp.	Bacteroidetes	10.9524	7.01165e-05	NS
	MGS.hg0254	0.458443	0.078875	-0.0753946	0.229457	0.75896	Acidaminococcus intestini	Firmicutes	34.2857	0.000610511	NS
	MGS.hg0408	0.461115	-0.06375	-0.237522	0.113976	0.76084	Ruminococcaceae sp.	Firmicutes	76.6667	0.000608122	NS
	MGS.hg0421	0.460493	0.05575	-0.0862875	0.195566	0.76084	Bacteroidia sp.	Bacteroidetes	22.381	0.000622714	NS
	MGS.hg0375	0.463007	0.036125	-0.153799	0.223475	0.761423	Eggerthellaceae sp.	Actinobacteria	97.1429	0.00304482	NS
	MGS.hg0607	0.462369	0.05525	-0.0997367	0.207619	0.761423	Clostridia sp.	Firmicutes	29.5238	0.000148368	NS
	MGS.hg0247	0.465692	0.104	-0.0860274	0.286726	0.762347	Clostridiales sp.	Firmicutes	61.4286	0.000406135	NS
	MGS.hg0555	0.465879	-0.032125	-0.139433	0.0759285	0.762347	MGS.hg0555	unclassified	16.1905	6.20381e-05	NS
	MGS.hg0728	0.464678	0.03525	-0.133794	0.202301	0.762347	MGS.hg0728: Bacteria sp.	unclassified	44.7619	0.00023211	NS
	MGS.hg0332	0.470863	-0.05425	-0.189403	0.0829205	0.769232	Klebsiella pneumoniae subsp. pneumoniae	Proteobacteria	25.2381	0.0013092	NS
	MGS.hg0058	0.478132	0.0765	-0.106368	0.254363	0.769834	Firmicutes bacterium AF36-19BH	Firmicutes	100	0.00145279	NS
	MGS.hg0288	0.472077	-0.108375	-0.267695	0.0567132	0.769834	Odoribacter sp. AM16-33	Bacteroidetes	63.8095	0.000272672	NS
	MGS.hg0333	0.47476	-0.0365	-0.208974	0.138177	0.769834	MGS.hg0333	unclassified	61.4286	0.00146147	NS
	MGS.hg0337	0.479185	0.050875	-0.123078	0.221794	0.769834	Clostridia sp.	Firmicutes	68.5714	0.000926163	NS
	MGS.hg0362	0.476226	-0.047	-0.220776	0.129669	0.769834	Clostridiales sp.	Firmicutes	96.1905	0.000282116	NS
	MGS.hg0369	0.479785	-0.05725	-0.191768	0.0793794	0.769834	Prevotellaceae sp.	Bacteroidetes	26.1905	0.0016145	NS
	MGS.hg0390	0.476853	0.078	-0.108509	0.259205	0.769834	MGS.hg0390	unclassified	53.8095	0.00418193	NS
	MGS.hg0434	0.476534	-0.014125	-0.177301	0.149806	0.769834	MGS.hg0434	unclassified	61.9048	0.000117477	NS
	MGS.hg0606	0.474623	-0.03875	-0.136318	0.0595623	0.769834	Ruminococcaceae sp.	Firmicutes	12.8571	0.000198232	NS
	MGS.hg0737	0.479325	0.057625	-0.115616	0.227464	0.769834	Alistipes timonensis	Bacteroidetes	46.6667	0.000214076	NS
	MGS.hg0816	0.479094	-0.053625	-0.196562	0.0915438	0.769834	Clostridiales sp.	Firmicutes	36.1905	0.000374647	NS
	MGS.hg0970	0.481817	0.075	-0.103282	0.248613	0.771843	Clostridia sp.	Firmicutes	62.381	0.00018199	NS
	MGS.hg0403	0.483003	0.05175	-0.117754	0.218323	0.772493	Desulfovibrionales sp.	Proteobacteria	50	0.000604196	NS
	MGS.hg0449	0.484922	0.044875	-0.0953877	0.18339	0.774311	Coprococcus sp. OM04-5BH	Firmicutes	22.8571	0.000282229	NS
	MGS.hg0121	0.492342	0.1075	-0.0764225	0.284348	0.776634	Clostridiales sp.	Firmicutes	95.7143	0.00431491	NS
	MGS.hg0222	0.490889	0.02675	-0.142169	0.194156	0.776634	Parabacteroides merdae	Bacteroidetes	77.619	0.000648855	NS
	MGS.hg0343	0.490396	0.06725	-0.0852717	0.216692	0.776634	Bacteroidales sp.	Bacteroidetes	31.9048	0.000816594	NS
	MGS.hg0389	0.492653	-0.07175	-0.251027	0.112286	0.776634	Clostridiales sp.	Firmicutes	63.8095	0.000444109	NS
	MGS.hg0528	0.49117	-0.043625	-0.141624	0.0552212	0.776634	Coprococcus sp. HPP0074	Firmicutes	13.3333	0.000140489	NS
	MGS.hg0643	0.492134	0.07375	-0.101795	0.24484	0.776634	Clostridiales sp.	Firmicutes	63.3333	0.000570717	NS
	MGS.hg0901	0.490004	0.032875	-0.0749869	0.139977	0.776634	MGS.hg0901	unclassified	11.4286	6.2351e-05	NS
	MGS.hg1094	0.487819	0.0425	-0.117027	0.199889	0.776634	MGS.hg1094	unclassified	35.7143	0.000134857	NS
	MGS.hg0915	0.498314	-0.0485	-0.149499	0.0535004	0.783312	MGS.hg0915: Bacteria sp.	unclassified	13.8095	3.87134e-05	NS
	MGS.hg1023	0.498471	-0.042875	-0.175354	0.0911291	0.783312	MGS.hg1023: Bacteria sp.	unclassified	24.7619	0.000146491	NS
	MGS.hg0067	0.506353	0.084	-0.0954134	0.258128	0.784938	Roseburia hominis	Firmicutes	100	0.00289099	NS
	MGS.hg0074	0.502561	0.08625	-0.0950369	0.262	0.784938	Clostridium sp. AF23-8	Firmicutes	90	0.0039499	NS
	MGS.hg0079	0.50387	-0.16825	-0.313554	-0.0152468	0.784938	[Ruminococcus] torques	Firmicutes	93.3333	0.00155511	NS
	MGS.hg0118	0.51026	-0.01075	-0.181865	0.160997	0.784938	Clostridiales sp.	Firmicutes	97.619	0.0022596	NS
	MGS.hg0162	0.505301	0.054875	-0.116239	0.222826	0.784938	Bacteroidales sp.	Bacteroidetes	80	0.00297792	NS
	MGS.hg0431	0.504575	0.052625	-0.115786	0.218095	0.784938	MGS.hg0431	unclassified	42.8571	0.000233162	NS
	MGS.hg0638	0.510965	0.039	-0.118068	0.194164	0.784938	Ruminococcaceae sp.	Firmicutes	31.9048	0.000215925	NS
	MGS.hg0639	0.508909	-0.04775	-0.15231	0.0578673	0.784938	Veillonellaceae sp.	Firmicutes	15.2381	0.000939532	NS
	MGS.hg0722	0.510032	-0.0345	-0.156058	0.0880876	0.784938	Clostridiales sp.	Firmicutes	21.9048	0.000769774	NS
	MGS.hg0777	0.507146	-0.04525	-0.204047	0.115867	0.784938	Holdemanella sp.	Firmicutes	38.5714	0.000382156	NS
	MGS.hg0889	0.501107	0.027375	-0.0935217	0.147476	0.784938	Clostridium paraputrificum	Firmicutes	16.1905	1.62135e-05	NS
	MGS.hg1002	0.511399	-0.03325	-0.194324	0.12957	0.784938	Eggerthellales sp.	Actinobacteria	37.1429	0.000566166	NS
	MGS.hg1041	0.510196	0.110875	-0.0832359	0.29688	0.784938	Bacteroides stercoris	Bacteroidetes	87.619	0.00231748	NS
	MGS.hg1059	0.502333	-0.17075	-0.332256	0.000484339	0.784938	Clostridiales bacterium VE202-21	Firmicutes	92.8571	0.000253614	NS
	MGS.hg1158	0.508211	-0.020375	-0.112135	0.0717294	0.784938	Bacteroidales sp.	Bacteroidetes	11.4286	7.19085e-05	NS
	MGS.hg0501	0.513289	-0.047	-0.189878	0.0978274	0.786619	Clostridiales sp.	Firmicutes	33.8095	0.000406789	NS
	MGS.hg0151	0.517296	0.128	-0.0702691	0.31654	0.790314	Lachnospiraceae bacterium TF01-11	Firmicutes	73.8095	0.000617736	NS
	MGS.hg0180	0.51711	0.03825	-0.141337	0.2154	0.790314	MGS.hg0180	unclassified	53.8095	0.000442658	NS
	MGS.hg0981	0.524371	0.03875	-0.117672	0.193295	0.799888	Rikenellaceae sp.	Bacteroidetes	31.9048	0.000663276	NS
	MGS.hg0600	0.525786	-0.04425	-0.216322	0.130488	0.800812	Clostridiales sp.	Firmicutes	64.2857	0.00104424	NS
	MGS.hg0042	0.528922	-0.1115	-0.280879	0.0646149	0.803119	Ruminococcus sp. AM42-11	Firmicutes	100	0.00481591	NS
	MGS.hg0710	0.528306	0.066625	-0.0878875	0.218007	0.803119	Oscillospiraceae sp.	Firmicutes	32.381	0.000204717	NS
	MGS.hg0166	0.531534	0.035	-0.130651	0.19875	0.805848	Clostridia sp.	Firmicutes	100	0.0028207	NS
	MGS.hg0552	0.535859	0.056625	-0.106843	0.217112	0.811163	Firmicutes sp.	Firmicutes	48.5714	0.0008408	NS
	MGS.hg0328	0.540153	0.0415	-0.126525	0.20721	0.81393	Clostridia sp.	Firmicutes	53.3333	0.00132783	NS
	MGS.hg1136	0.539966	0.0365	-0.0753017	0.147395	0.81393	MGS.hg1136	unclassified	12.8571	0.000213877	NS
	MGS.hg1176	0.538688	-0.020125	-0.124868	0.0850612	0.81393	MGS.hg1176: Bacteria sp.	unclassified	15.2381	7.71992e-05	NS
	MGS.hg0592	0.543846	-0.039125	-0.152952	0.0757262	0.816829	MGS.hg0592	unclassified	17.1429	5.74301e-05	NS
	MGS.hg0838	0.544249	-0.0415	-0.165141	0.0834256	0.816829	Firmicutes sp.	Firmicutes	20	0.000126039	NS
	MGS.hg1057	0.544553	0.01425	-0.0885811	0.116781	0.816829	Clostridiales sp.	Firmicutes	10.9524	4.64504e-05	NS
	MGS.hg0657	0.547325	0.04125	-0.105322	0.186068	0.81888	Libanicoccus sp.	Actinobacteria	28.0952	0.000273412	NS
	MGS.hg0712	0.548402	-0.0255	-0.111641	0.0610219	0.81888	Megasphaera micronuciformis	Firmicutes	10	3.12893e-06	NS
	MGS.hg0939	0.547709	-0.03375	-0.157349	0.0908902	0.81888	Firmicutes sp.	Firmicutes	20.4762	0.000217062	NS
	MGS.hg0062	0.555363	0.135	-0.0424905	0.30423	0.826781	Firmicutes bacterium AF22-6AC	Firmicutes	98.5714	0.00328464	NS
	MGS.hg0775	0.555224	0.042875	-0.128356	0.211624	0.826781	Clostridiaceae sp.	Firmicutes	43.8095	0.000204063	NS
	MGS.hg1122	0.556871	0.06225	-0.101364	0.222585	0.827782	Ruminococcus sp.	Firmicutes	33.3333	3.19435e-05	NS
	MGS.hg0263	0.558181	0.05	-0.0976751	0.195521	0.828484	Eubacterium sp. AF22-9	Firmicutes	27.619	0.000303392	NS
	MGS.hg0420	0.561207	0.02925	-0.157949	0.21442	0.831728	Peptostreptococcaceae sp.	Firmicutes	99.5238	0.00129962	NS
	MGS.hg0885	0.562348	0.04175	-0.113077	0.194598	0.832174	Clostridiales sp.	Firmicutes	33.8095	9.66839e-05	NS
	MGS.hg0117	0.573356	-0.089875	-0.25388	0.0791531	0.834387	Methanobrevibacter smithii	Euryarchaeota	98.0952	0.00435777	NS
	MGS.hg0122	0.573666	0.072	-0.109729	0.249071	0.834387	Bacteroides finegoldii	Bacteroidetes	53.8095	0.000361591	NS
	MGS.hg0197	0.568432	0.07775	-0.108654	0.258872	0.834387	Bacteroides clarus	Bacteroidetes	77.619	0.00100584	NS
	MGS.hg0301	0.572401	0.0455	-0.0935984	0.182856	0.834387	Prevotella sp.	Bacteroidetes	23.8095	0.000197265	NS
	MGS.hg0304	0.573155	0.0295	-0.135364	0.192775	0.834387	Clostridia sp.	Firmicutes	88.5714	0.000542756	NS
	MGS.hg0358	0.566369	0.05875	-0.117811	0.23171	0.834387	MGS.hg0358	unclassified	56.6667	0.000756917	NS
	MGS.hg0523	0.570293	0.04025	-0.133049	0.211161	0.834387	Phascolarctobacterium succinatutens	Firmicutes	52.381	0.000469197	NS
	MGS.hg0590	0.565889	0.0405	-0.0674241	0.147487	0.834387	MGS.hg0590	unclassified	10.9524	3.26262e-05	NS
	MGS.hg0716	0.572205	-0.091	-0.26406	0.0877363	0.834387	Clostridia sp.	Firmicutes	65.2381	0.000209951	NS
	MGS.hg0943	0.56679	-0.03625	-0.1471	0.0754992	0.834387	Lactobacillus plantarum subsp. plantarum	Firmicutes	16.6667	1.72376e-05	NS
	MGS.hg1160	0.573957	0.03675	-0.0780311	0.15057	0.834387	Proteobacteria sp.	Proteobacteria	13.3333	8.55051e-05	NS
	MGS.ref1190	0.572701	0.0485	-0.0808744	0.176267	0.834387	Bacteroides sp. An269	Bacteroidetes	18.5714	0.000821316	NS
	MGS.hg0292	0.580827	0.056875	-0.115505	0.225929	0.836999	Clostridium sp. OM07-9AC	Firmicutes	61.9048	0.000506346	NS
	MGS.hg0513	0.579387	-0.06375	-0.232304	0.108521	0.836999	Clostridia sp.	Firmicutes	67.1429	0.000734445	NS
	MGS.hg0551	0.578737	-0.0415	-0.169033	0.0873997	0.836999	MGS.hg0551	unclassified	24.2857	7.75121e-05	NS
	MGS.hg0884	0.579596	0.049625	-0.119385	0.21584	0.836999	Eggerthellales sp.	Actinobacteria	49.5238	0.000146036	NS
	MGS.hg0964	0.58034	-0.0315	-0.15119	0.0891006	0.836999	MGS.hg0964	unclassified	20.9524	0.000141712	NS
	MGS.hg1099	0.578015	0.04225	-0.1105	0.19305	0.836999	MGS.hg1099: Bacteria sp.	unclassified	29.5238	8.35709e-05	NS
	MGS.hg0575	0.581859	-0.02875	-0.125579	0.0686216	0.837268	Candidatus Melainabacteria sp.	Candidatus Melainabacteria	11.9048	7.63459e-05	NS
	MGS.hg0291	0.586341	-0.04825	-0.221898	0.128364	0.839348	Parabacteroides johnsonii	Bacteroidetes	54.7619	0.00054176	NS
	MGS.hg0462	0.587151	0.011	-0.169347	0.190634	0.839348	Clostridia sp.	Firmicutes	90.4762	0.000574415	NS
	MGS.hg0533	0.587543	-0.086125	-0.246328	0.0786588	0.839348	Ruminococcaceae bacterium D16	Firmicutes	57.1429	0.000671298	NS
	MGS.hg0558	0.58562	-0.067	-0.228145	0.097718	0.839348	Olsenella sp.	Actinobacteria	45.2381	0.000406363	NS
	MGS.hg0923	0.586184	0.0455	-0.127198	0.21552	0.839348	Clostridiales sp.	Firmicutes	48.0952	0.000140034	NS
	MGS.hg0454	0.590213	0.041	-0.123191	0.203006	0.840832	Clostridia sp.	Firmicutes	36.6667	0.000179345	NS
	MGS.hg0808	0.590281	-0.03575	-0.149181	0.0786099	0.840832	Candidatus Melainabacteria sp.	Candidatus Melainabacteria	16.6667	0.000112186	NS
	MGS.hg0549	0.592599	-0.03625	-0.160104	0.0887282	0.842921	Eubacterium sp. 3_1_31	Firmicutes	22.381	9.8476e-05	NS
	MGS.hg0582	0.593814	0.02625	-0.0969819	0.148689	0.843437	Bacteroides sp.	Bacteroidetes	17.1429	8.01859e-05	NS
	MGS.hg0237	0.59614	0.04875	-0.12315	0.21781	0.843547	Anaeromassilibacillus sp. Marseille-P3876	Firmicutes	74.7619	0.0022272	NS
	MGS.hg0640	0.596447	-0.039	-0.181378	0.104979	0.843547	Eubacterium sp. AF22-8LB	Firmicutes	27.619	0.000349473	NS
	MGS.hg0771	0.596096	-0.055125	-0.200253	0.0923707	0.843547	MGS.hg0771: Bacteria sp.	unclassified	33.3333	0.000306379	NS
	MGS.hg1075	0.598156	-0.041125	-0.185981	0.105481	0.844757	Brachyspiraceae sp.	Spirochaetes	35.2381	0.000810222	NS
	MGS.hg0467	0.604743	0.04475	-0.134933	0.221584	0.85163	MGS.hg0467: Bacteria sp.	unclassified	60.4762	0.00143112	NS
	MGS.hg0744	0.604026	-0.05975	-0.221256	0.104946	0.85163	Oscillospiraceae sp.	Firmicutes	60.4762	0.000357011	NS
	MGS.hg1157	0.607632	-0.066	-0.20793	0.0786521	0.854483	Clostridia sp.	Firmicutes	37.1429	0.000527168	NS
	MGS.hg0235	0.612054	-0.044875	-0.180872	0.0928058	0.857049	Parasutterella sp.	Proteobacteria	25.7143	9.06821e-05	NS
	MGS.hg0774	0.610914	-0.016125	-0.129323	0.0974876	0.857049	Clostridiales sp.	Firmicutes	18.0952	9.06252e-05	NS
	MGS.hg1074	0.611582	-0.05	-0.204526	0.106957	0.857049	Clostridiales sp.	Firmicutes	44.7619	0.000189698	NS
	MGS.hg0027	0.618455	-0.0965	-0.258169	0.070426	0.864545	Barnesiella intestinihominis	Bacteroidetes	100	0.00432014	NS
	MGS.hg0322	0.619154	0.02325	-0.139248	0.184529	0.864545	Clostridiales sp.	Firmicutes	35.7143	0.000334454	NS
	MGS.hg0484	0.620877	0.02775	-0.112742	0.167154	0.865537	Bacteroidia sp.	Bacteroidetes	26.1905	0.000596516	NS
	MGS.hg0506	0.623362	0.01525	-0.0921367	0.122286	0.865537	Clostridiales sp.	Firmicutes	11.4286	0.000890579	NS
	MGS.hg0678	0.622263	-0.05275	-0.180097	0.076336	0.865537	Bacteroidales sp.	Bacteroidetes	23.3333	0.00017084	NS
	MGS.hg0845	0.623287	-0.03975	-0.189136	0.111434	0.865537	Clostridiales sp.	Firmicutes	32.8571	0.000162761	NS
	MGS.hg0150	0.624943	0.07325	-0.109315	0.251035	0.866518	Clostridia sp.	Firmicutes	98.5714	0.00348682	NS
	MGS.hg0001	0.626844	0.023	-0.159442	0.203923	0.867387	Bacteroides vulgatus	Bacteroidetes	100	0.00904053	NS
	MGS.hg0051	0.629838	-0.137	-0.292799	0.0258859	0.867387	Alistipes obesi	Bacteroidetes	98.5714	0.00312196	NS
	MGS.hg0241	0.630827	-0.0585	-0.226157	0.112523	0.867387	Clostridiales sp.	Firmicutes	58.5714	0.000787125	NS
	MGS.hg0653	0.62774	0.04825	-0.121483	0.215241	0.867387	MGS.hg0653	unclassified	45.2381	0.000678693	NS
	MGS.hg0708	0.628716	0.02275	-0.118396	0.162995	0.867387	Firmicutes sp.	Firmicutes	24.2857	0.000244995	NS
	MGS.hg1083	0.630008	-0.029	-0.157177	0.100138	0.867387	MGS.hg1083: Bacteria sp.	unclassified	24.7619	0.000128827	NS
	MGS.hg0730	0.631832	0.024	-0.0763286	0.123847	0.867563	MGS.hg0730: Bacteria sp.	unclassified	10	6.5224e-05	NS
	MGS.hg0035	0.636619	0.021	-0.154451	0.195167	0.868061	Odoribacter splanchnicus	Bacteroidetes	100	0.00159038	NS
	MGS.hg0131	0.637059	0.050375	-0.138875	0.236075	0.868061	Streptococcus thermophilus	Firmicutes	98.0952	0.002118	NS
	MGS.hg0312	0.634335	0.0555	-0.0985674	0.206969	0.868061	Bifidobacterium angulatum	Actinobacteria	32.381	0.000361989	NS
	MGS.hg0334	0.639159	-0.034	-0.209609	0.143734	0.868061	Bacteroides cellulosilyticus	Bacteroidetes	58.5714	0.000197066	NS
	MGS.hg0644	0.633121	-0.021875	-0.195887	0.153473	0.868061	Bacteroides cellulosilyticus	Bacteroidetes	57.1429	0.000112698	NS
	MGS.hg0784	0.639946	-0.01175	-0.109695	0.0864213	0.868061	Clostridia sp.	Firmicutes	12.381	9.05968e-05	NS
	MGS.hg0830	0.637176	-0.014	-0.119654	0.0919674	0.868061	Dakarella massiliensis	Proteobacteria	14.7619	7.99015e-05	NS
	MGS.hg0847	0.640085	-0.0295	-0.165073	0.107167	0.868061	Firmicutes sp.	Firmicutes	29.0476	0.000527566	NS
	MGS.hg1062	0.639089	-0.194	-0.328353	-0.0519529	0.868061	Clostridiales sp.	Firmicutes	74.2857	0.00132652	NS
	MGS.hg0164	0.641126	0.028375	-0.144053	0.19913	0.868246	Clostridiales sp.	Firmicutes	74.2857	0.00107234	NS
	MGS.hg0861	0.641976	0.03875	-0.100343	0.176357	0.868246	MGS.hg0861: Bacteria sp.	unclassified	21.9048	0.000106782	NS
	MGS.hg0087	0.654299	-0.04975	-0.235934	0.139957	0.868306	Clostridia sp.	Firmicutes	100	0.00829755	NS
	MGS.hg0146	0.654108	0.04	-0.144365	0.221681	0.868306	Phascolarctobacterium succinatutens	Firmicutes	86.1905	0.0015575	NS
	MGS.hg0219	0.648366	0.042	-0.0951167	0.177553	0.868306	Tyzzerella nexilis	Firmicutes	24.2857	0.000198744	NS
	MGS.hg0342	0.648685	0.03875	-0.137481	0.212603	0.868306	Clostridia sp.	Firmicutes	57.1429	0.001271	NS
	MGS.hg0360	0.649388	0.034	-0.144523	0.21038	0.868306	Firmicutes sp.	Firmicutes	58.0952	0.000395411	NS
	MGS.hg0386	0.653038	-0.03225	-0.143903	0.0802136	0.868306	Clostridium sp. AT4	Firmicutes	15.2381	4.64219e-05	NS
	MGS.hg0562	0.644816	-0.032	-0.136433	0.0731361	0.868306	MGS.hg0562: Bacteria sp.	unclassified	14.2857	0.000339603	NS
	MGS.hg0604	0.652277	-0.022625	-0.125561	0.0807932	0.868306	Megasphaera elsdenii	Firmicutes	15.2381	0.000273127	NS
	MGS.hg0625	0.653283	-0.052125	-0.225172	0.12411	0.868306	Firmicutes sp.	Firmicutes	60.9524	0.000370636	NS
	MGS.hg0714	0.647246	-0.03325	-0.194427	0.129675	0.868306	Ruminococcaceae bacterium AM28-23LB	Firmicutes	40.4762	0.00015346	NS
	MGS.hg0758	0.647985	-0.05075	-0.197027	0.097737	0.868306	Bacteroides sp.	Bacteroidetes	29.5238	0.000171181	NS
	MGS.hg0787	0.652748	0.024625	-0.139612	0.187543	0.868306	Bacteroides sp.	Bacteroidetes	40	0.00222094	NS
	MGS.hg0807	0.646085	-0.05075	-0.198901	0.0996685	0.868306	Enorma massiliensis	Actinobacteria	36.6667	0.000467832	NS
	MGS.hg1127	0.647861	-0.03325	-0.172287	0.107086	0.868306	Clostridia sp.	Firmicutes	32.381	0.00038739	NS
	MGS.hg0399	0.659887	-0.0405	-0.205815	0.127063	0.874549	Butyricimonas sp. Marseille-P4593	Bacteroidetes	45.2381	0.000246929	NS
	MGS.hg0230	0.667045	0.083375	-0.103258	0.264337	0.877067	Ruminococcaceae sp.	Firmicutes	70.4762	0.000580985	NS
	MGS.hg0382	0.665742	0.0285	-0.143054	0.198391	0.877067	[Bacteroides] pectinophilus	Firmicutes	52.8571	0.00163407	NS
	MGS.hg0397	0.667988	0.0315	-0.152917	0.213797	0.877067	Parabacteroides distasonis	Bacteroidetes	74.2857	0.000334796	NS
	MGS.hg0439	0.664391	-0.05675	-0.201482	0.0904069	0.877067	Enterococcus faecalis	Firmicutes	29.5238	0.000362871	NS
	MGS.hg0468	0.667485	0.1155	-0.0779159	0.300537	0.877067	Clostridiales sp.	Firmicutes	90.4762	0.000833376	NS
	MGS.hg0471	0.665259	0.021625	-0.136348	0.178526	0.877067	Mitsuokella jalaludinii	Firmicutes	36.1905	0.000726452	NS
	MGS.hg0650	0.663059	-0.022375	-0.177722	0.13406	0.877067	Clostridiales sp.	Firmicutes	44.7619	0.000428066	NS
	MGS.hg0214	0.672353	-0.031125	-0.153418	0.0921068	0.879913	Duodenibacillus massiliensis	Proteobacteria	20	0.000184578	NS
	MGS.hg0812	0.672822	0.01575	-0.140971	0.171701	0.879913	MGS.hg0812: Bacteria sp.	unclassified	36.6667	0.000835254	NS
	MGS.hg1086	0.672697	0.03225	-0.0732333	0.13702	0.879913	Bacteroidia sp.	Bacteroidetes	12.8571	1.73513e-05	NS
	MGS.hg0509	0.681272	-0.064	-0.236285	0.112186	0.889788	Bacteroidales sp.	Bacteroidetes	62.381	0.000680741	NS
	MGS.hg0069	0.682835	-0.127	-0.29535	0.0489997	0.890655	Oscillibacter sp. KLE 1745	Firmicutes	98.5714	0.00136086	NS
	MGS.hg0387	0.683992	-0.038375	-0.193831	0.118961	0.89099	Clostridia sp.	Firmicutes	72.381	0.000432532	NS
	MGS.hg0143	0.685047	-0.022	-0.181748	0.13888	0.891191	Streptococcus salivarius	Firmicutes	93.8095	0.000695305	NS
	MGS.hg0433	0.688341	0.0615	-0.124001	0.242848	0.893171	MGS.hg0433: Bacteria sp.	unclassified	70.9524	0.00217535	NS
	MGS.hg1030	0.688373	0.03175	-0.121082	0.183112	0.893171	Lachnospiraceae sp.	Firmicutes	35.2381	0.000403063	NS
	MGS.hg0154	0.690511	0.05475	-0.109125	0.215727	0.893603	Prevotella copri	Bacteroidetes	44.2857	0.00102717	NS
	MGS.hg1102	0.689655	-0.06	-0.236409	0.120239	0.893603	Clostridiales sp.	Firmicutes	89.0476	0.000175931	NS
	MGS.hg0141	0.6958	-0.02025	-0.180436	0.140983	0.8981	Asaccharobacter celatus	Actinobacteria	99.5238	0.0035859	NS
	MGS.hg0958	0.695473	0.00425	-0.0943894	0.102807	0.8981	MGS.hg0958: Bacteria sp.	unclassified	10	0.000120492	NS
	MGS.hg0453	0.698718	-0.0585	-0.228149	0.114597	0.898351	Blautia sp. Marseille-P3087	Firmicutes	90	0.000503758	NS
	MGS.hg0671	0.698236	-0.04725	-0.206882	0.114832	0.898351	Actinobacteria sp.	Actinobacteria	47.1429	0.000541163	NS
	MGS.hg0985	0.697034	0.03825	-0.0638596	0.139567	0.898351	MGS.hg0985	unclassified	10.9524	9.97275e-05	NS
	MGS.hg0848	0.701394	-0.027625	-0.167918	0.113765	0.900622	Clostridia sp.	Firmicutes	25.7143	0.000203779	NS
	MGS.hg0095	0.703261	0.032125	-0.158934	0.220865	0.900683	Clostridia sp.	Firmicutes	94.2857	0.00514982	NS
	MGS.hg0912	0.703131	0.0205	-0.109931	0.150236	0.900683	MGS.hg0912	unclassified	19.0476	8.44811e-05	NS
	MGS.hg0244	0.707712	0.08075	-0.0992169	0.255602	0.901718	Desulfovibrio piger	Proteobacteria	76.6667	0.000787637	NS
	MGS.hg0253	0.706576	0.1295	-0.0546761	0.305154	0.901718	Clostridiaceae sp.	Firmicutes	90.9524	0.00185008	NS
	MGS.hg0536	0.705199	0.0485	-0.127105	0.221157	0.901718	Bacteroidaceae sp.	Bacteroidetes	49.0476	0.000887905	NS
	MGS.hg1078	0.707608	0.01075	-0.0937326	0.114998	0.901718	MGS.hg1078	unclassified	11.4286	3.47596e-05	NS
	MGS.hg0315	0.710194	-0.044625	-0.221585	0.13518	0.903718	Bacteroidia sp.	Bacteroidetes	94.2857	0.00825409	NS
	MGS.hg0494	0.714603	-0.0115	-0.130152	0.107477	0.90816	Bacteroidales sp.	Bacteroidetes	20	0.000259502	NS
	MGS.hg0834	0.71585	-0.021	-0.143935	0.102573	0.908579	bacterium OL-1	Actinobacteria	20.4762	0.000721048	NS
	MGS.hg0022	0.718919	-0.06775	-0.212074	0.0794665	0.911305	Alistipes sp. AF14-19	Bacteroidetes	100	0.00376285	NS
	MGS.hg0274	0.722076	0.075	-0.102279	0.247661	0.911414	Clostridiales sp.	Firmicutes	71.4286	0.000409805	NS
	MGS.hg0327	0.725909	-0.014125	-0.125579	0.0976809	0.911414	Clostridiales sp.	Firmicutes	15.2381	0.000725912	NS
	MGS.hg0339	0.72729	-0.0205	-0.207317	0.16776	0.911414	Clostridia sp.	Firmicutes	66.1905	0.000390974	NS
	MGS.hg0432	0.726554	0.0515	-0.123525	0.223417	0.911414	Clostridia sp.	Firmicutes	82.381	0.000744884	NS
	MGS.hg0456	0.720384	-0.043375	-0.187812	0.102899	0.911414	Alistipes sp.	Bacteroidetes	34.2857	0.000251794	NS
	MGS.hg0658	0.724026	0.010875	-0.17075	0.191786	0.911414	Clostridiales sp.	Firmicutes	65.7143	0.000753333	NS
	MGS.hg0746	0.723881	0.020625	-0.103783	0.144398	0.911414	Bacteroidetes sp.	Bacteroidetes	17.1429	8.58749e-05	NS
	MGS.hg0961	0.724916	0.024625	-0.131624	0.17968	0.911414	Firmicutes sp.	Firmicutes	30.4762	0.000168678	NS
	MGS.hg1025	0.724575	-0.018125	-0.129214	0.0934129	0.911414	Clostridia sp.	Firmicutes	15.2381	0.000100837	NS
	MGS.hg0016	0.732207	0.01075	-0.15758	0.178473	0.912049	Parabacteroides merdae	Bacteroidetes	97.619	0.00181575	NS
	MGS.hg0490	0.731085	0.002125	-0.160223	0.164361	0.912049	Clostridiales sp.	Firmicutes	50.4762	0.000520938	NS
	MGS.hg0652	0.732403	0.00725	-0.108995	0.123299	0.912049	MGS.hg0652: Bacteria sp.	unclassified	15.2381	0.000121886	NS
	MGS.hg0864	0.730428	-0.04025	-0.199506	0.121078	0.912049	Clostridia sp.	Firmicutes	40.4762	0.000164752	NS
	MGS.hg1092	0.731311	-0.01275	-0.143911	0.118851	0.912049	Clostridiales sp.	Firmicutes	21.9048	0.00014851	NS
	MGS.hg0283	0.734595	-0.008375	-0.191978	0.175795	0.913629	Clostridiales sp.	Firmicutes	85.7143	0.0013905	NS
	MGS.hg0212	0.740128	-0.013375	-0.190978	0.165076	0.914986	Holdemanella biformis	Firmicutes	79.0476	0.00158463	NS
	MGS.hg0218	0.739298	-0.1455	-0.296627	0.0127363	0.914986	Clostridia sp.	Firmicutes	97.619	0.000898572	NS
	MGS.hg0378	0.741231	0.0165	-0.151668	0.18374	0.914986	Firmicutes sp.	Firmicutes	37.619	0.000470051	NS
	MGS.hg0384	0.740746	0.06125	-0.11585	0.234575	0.914986	Eggerthellales sp.	Actinobacteria	93.8095	0.0031188	NS
	MGS.hg0485	0.738952	-0.007	-0.092184	0.0782857	0.914986	Bacteroidales sp.	Bacteroidetes	10	0.000100979	NS
	MGS.hg0496	0.737537	0.018875	-0.137667	0.174497	0.914986	Sutterella sp. AM11-39	Proteobacteria	33.3333	0.000263001	NS
	MGS.hg0925	0.745052	-0.009	-0.142947	0.12527	0.918557	Bacteroides sp. Marseille-P3684	Bacteroidetes	23.3333	0.000927842	NS
	MGS.hg0348	0.746016	-0.12775	-0.290202	0.0418589	0.918601	Streptococcus parasanguinis	Firmicutes	75.7143	0.000105388	NS
	MGS.hg0080	0.747201	0.03425	-0.149414	0.215629	0.918918	Phascolarctobacterium faecium	Firmicutes	93.8095	0.00182451	NS
	MGS.hg0747	0.751065	-0.01925	-0.124198	0.0861241	0.922524	Clostridiales sp.	Firmicutes	13.3333	0.000101662	NS
	MGS.hg0831	0.756926	0.005125	-0.171215	0.181147	0.928571	Clostridiales sp.	Firmicutes	72.381	0.000532174	NS
	MGS.hg0020	0.75989	-0.057	-0.22609	0.115425	0.928839	Collinsella aerofaciens	Actinobacteria	100	0.00599802	NS
	MGS.hg0133	0.761835	0.00825	-0.171434	0.187403	0.928839	Dialister sp. Marseille-P5638	Firmicutes	51.9048	0.00185164	NS
	MGS.hg0260	0.760066	0.08775	-0.101589	0.270954	0.928839	Clostridiales sp.	Firmicutes	91.9048	0.000639326	NS
	MGS.hg0400	0.758864	-0.0035	-0.102596	0.0956651	0.928839	Prevotellamassilia timonensis	Bacteroidetes	11.9048	0.000256743	NS
	MGS.hg0426	0.761279	-0.02925	-0.201664	0.144922	0.928839	Bifidobacterium animalis subsp. lactis	Actinobacteria	50.9524	0.00106697	NS
	MGS.hg0673	0.764547	0.013625	-0.14539	0.171954	0.930999	Clostridia sp.	Firmicutes	37.1429	0.000430939	NS
	MGS.hg0294	0.767405	0.01025	-0.151457	0.171422	0.93333	MGS.hg0294: Bacteria sp.	unclassified	41.9048	0.00042818	NS
	MGS.hg0198	0.771066	0.021375	-0.160847	0.202188	0.935197	Ruminococcaceae sp.	Firmicutes	52.381	0.000855393	NS
	MGS.hg0499	0.770115	0.032375	-0.136696	0.199613	0.935197	Bacteroides sp.	Bacteroidetes	40.9524	0.000419959	NS
	MGS.hg0839	0.771773	-0.0475	-0.214497	0.122195	0.935197	Clostridiales sp.	Firmicutes	72.381	0.000242236	NS
	MGS.hg0926	0.772721	0.00475	-0.0996177	0.109014	0.9352	Victivallales sp.	Lentisphaerae	11.9048	8.64154e-05	NS
	MGS.hg0007	0.774305	-0.0715	-0.240772	0.101993	0.935973	Parabacteroides distasonis	Bacteroidetes	99.5238	0.00219483	NS
	MGS.hg0056	0.777494	-0.0165	-0.194732	0.162787	0.936398	Bacteroides fragilis	Bacteroidetes	84.2857	0.000873512	NS
	MGS.hg0224	0.776876	-0.0365	-0.197737	0.12666	0.936398	Veillonellales sp.	Firmicutes	50	0.00112007	NS
	MGS.hg0553	0.777068	0.0165	-0.111138	0.143602	0.936398	MGS.hg0553: Bacteria sp.	unclassified	17.619	7.10267e-05	NS
	MGS.hg0896	0.779465	0.03375	-0.133974	0.199595	0.937487	Clostridiales sp.	Firmicutes	42.8571	0.000450993	NS
	MGS.hg1079	0.780292	0.018375	-0.150887	0.18659	0.937487	Clostridia sp.	Firmicutes	52.381	0.000445986	NS
	MGS.hg0429	0.785423	-0.005875	-0.17804	0.166639	0.942276	MGS.hg0429: Bacteria sp.	unclassified	56.1905	0.000660972	NS
	MGS.hg0475	0.787134	-0.00125	-0.138891	0.136439	0.942276	Actinobacteria sp.	Actinobacteria	30	0.000267068	NS
	MGS.hg0616	0.786425	0.02425	-0.110664	0.158287	0.942276	Lachnospiraceae sp.	Firmicutes	24.2857	0.000217631	NS
	MGS.hg0092	0.78882	0.032	-0.145013	0.207028	0.942896	Clostridiales sp.	Firmicutes	100	0.0045062	NS
	MGS.hg0103	0.791811	-0.047875	-0.223911	0.131186	0.942896	Eubacterium sp.	Firmicutes	95.2381	0.00335555	NS
	MGS.hg0108	0.797916	0.0025	-0.160963	0.16583	0.942896	MGS.hg0108: Bacteria sp.	unclassified	92.8571	0.00724524	NS
	MGS.hg0173	0.802189	-0.01125	-0.18455	0.162729	0.942896	MGS.hg0173	unclassified	86.1905	0.00345246	NS
	MGS.hg0268	0.79818	-0.006	-0.190051	0.178458	0.942896	Firmicutes sp.	Firmicutes	83.3333	0.000990392	NS
	MGS.hg0425	0.80289	0.002	-0.16742	0.171305	0.942896	Firmicutes sp.	Firmicutes	55.7143	0.000679262	NS
	MGS.hg0448	0.800228	-0.036125	-0.184422	0.113781	0.942896	MGS.hg0448: Bacteria sp.	unclassified	40.9524	0.000523641	NS
	MGS.hg0451	0.802165	-0.01375	-0.191337	0.164708	0.942896	Roseburia sp. AM16-25	Firmicutes	59.5238	0.000391116	NS
	MGS.hg0852	0.793858	0.012875	-0.141084	0.166226	0.942896	Candidatus Melainabacteria sp.	Candidatus Melainabacteria	41.9048	0.000308882	NS
	MGS.hg0859	0.798004	-0.02275	-0.183606	0.139293	0.942896	Ruminococcaceae bacterium	Firmicutes	47.1429	0.000113182	NS
	MGS.hg0870	0.791109	-0.00275	-0.0944676	0.0890138	0.942896	Firmicutes sp.	Firmicutes	10	2.23576e-05	NS
	MGS.hg0873	0.801604	-0.0355	-0.136401	0.06613	0.942896	Clostridium perfringens	Firmicutes	12.8571	3.09764e-05	NS
	MGS.hg0909	0.799937	0.0105	-0.157744	0.178152	0.942896	Clostridia sp.	Firmicutes	49.5238	0.000226933	NS
	MGS.hg0930	0.79657	-0.008125	-0.162984	0.147125	0.942896	MGS.hg0930: Bacteria sp.	unclassified	44.7619	0.000146804	NS
	MGS.hg1019	0.794137	0.0075	-0.151236	0.165859	0.942896	Prevotellaceae sp.	Bacteroidetes	33.3333	0.00049932	NS
	MGS.hg1082	0.798398	0.02675	-0.165424	0.216967	0.942896	Lactobacillus paracasei subsp. paracasei	Firmicutes	58.5714	0.000178036	NS
	MGS.hg0422	0.80712	-0.020125	-0.153807	0.11428	0.943275	Bacteroidia sp.	Bacteroidetes	23.8095	0.000455544	NS
	MGS.hg0832	0.807977	0.023625	-0.10601	0.15247	0.943275	Veillonellales sp.	Firmicutes	20	0.000325238	NS
	MGS.hg0841	0.806983	-0.03025	-0.122125	0.0621387	0.943275	Bacteroidales sp.	Bacteroidetes	10.4762	7.46392e-05	NS
	MGS.hg0888	0.804173	0.002875	-0.162562	0.168155	0.943275	Clostridia sp.	Firmicutes	50.4762	0.000350867	NS
	MGS.hg1048	0.806706	-0.023	-0.138148	0.0927619	0.943275	Akkermansia sp.	Verrucomicrobia	17.1429	0.00026155	NS
	MGS.hg0225	0.815744	0.0435	-0.14625	0.230163	0.947262	Clostridia sp.	Firmicutes	86.1905	0.00250027	NS
	MGS.hg0261	0.815239	0.095625	-0.0924757	0.277136	0.947262	MGS.hg0261	unclassified	80	0.0019506	NS
	MGS.hg0466	0.812514	0.01425	-0.086904	0.115113	0.947262	Prevotella sp. P4-65	Bacteroidetes	10.9524	6.02177e-05	NS
	MGS.hg0482	0.816564	0.01625	-0.0815513	0.113741	0.947262	Lachnospiraceae sp.	Firmicutes	10.4762	9.36972e-05	NS
	MGS.hg0617	0.816809	0.025625	-0.0848313	0.135459	0.947262	Prevotella sp.	Bacteroidetes	15.2381	0.000177723	NS
	MGS.hg0724	0.817133	-0.01975	-0.135626	0.0966589	0.947262	Clostridia sp.	Firmicutes	17.1429	0.000223975	NS
	MGS.hg0266	0.823134	-0.0435	-0.195413	0.110451	0.953102	Dorea sp. AF36-15AT	Firmicutes	100	0.00120899	NS
	MGS.hg0083	0.826404	0.02	-0.162808	0.20148	0.955002	Clostridia sp.	Firmicutes	92.8571	0.00294512	NS
	MGS.hg0648	0.826704	-0.01175	-0.16193	0.138962	0.955002	Firmicutes sp.	Firmicutes	31.9048	0.000513799	NS
	MGS.hg0520	0.827691	-0.0465	-0.228839	0.138991	0.955028	Bacteroidales sp.	Bacteroidetes	60.9524	0.000903749	NS
	MGS.hg0025	0.831	0.061625	-0.124776	0.243824	0.956473	Ruminococcus bicirculans	Firmicutes	99.0476	0.00450626	NS
	MGS.hg0662	0.830693	-0.00275	-0.146658	0.141272	0.956473	Clostridiales sp.	Firmicutes	37.619	0.000393705	NS
	MGS.hg0868	0.831842	0.013	-0.0843064	0.110061	0.956473	Blastocystis sp. subtype 4	Stramenopiles	10.9524	4.56824e-05	NS
	MGS.hg0086	0.834263	-0.05875	-0.250544	0.137482	0.957937	Dialister invisus	Firmicutes	92.8571	0.00320986	NS
	MGS.hg1038	0.83505	0.0165	-0.0822123	0.114892	0.957937	Veillonella sp.	Firmicutes	10.4762	2.67381e-06	NS
	MGS.hg0702	0.837641	-0.018	-0.180644	0.145602	0.958687	Firmicutes sp.	Firmicutes	41.4286	0.000131671	NS
	MGS.hg0766	0.837401	0.02025	-0.141935	0.181376	0.958687	Clostridiales sp.	Firmicutes	34.7619	0.000170982	NS
	MGS.hg0560	0.839702	-0.035	-0.204531	0.136569	0.959937	Clostridiales sp.	Firmicutes	83.3333	0.000325181	NS
	MGS.hg0934	0.840833	-0.002375	-0.101298	0.0965942	0.96012	Bacteroidaceae sp.	Bacteroidetes	10.4762	0.000114405	NS
	MGS.hg1045	0.842572	-0.061375	-0.230862	0.111727	0.960997	Lactococcus lactis subsp. lactis	Firmicutes	55.2381	0.000153488	NS
	MGS.hg0577	0.844276	-0.00925	-0.162397	0.144332	0.961833	Clostridiales sp.	Firmicutes	37.619	0.000142395	NS
	MGS.hg0152	0.848582	0.018875	-0.160131	0.196679	0.965628	Bacteroides salyersiae	Bacteroidetes	54.2857	0.000359969	NS
	MGS.hg0024	0.860002	-0.0525	-0.212905	0.11066	0.970971	Bacteroides caccae	Bacteroidetes	96.6667	0.00163629	NS
	MGS.hg0048	0.861022	-0.0135	-0.186065	0.159873	0.970971	Akkermansia muciniphila	Verrucomicrobia	99.5238	0.00586262	NS
	MGS.hg0125	0.862391	0.011	-0.164653	0.185977	0.970971	Sutterella sp. KLE1602	Proteobacteria	55.2381	0.000503985	NS
	MGS.hg0647	0.862405	0.02275	-0.0901484	0.135071	0.970971	Mitsuokella multacida	Firmicutes	14.2857	0.000124531	NS
	MGS.hg0759	0.857208	-0.003	-0.0962528	0.090305	0.970971	MGS.hg0759	unclassified	10	4.3037e-05	NS
	MGS.hg0794	0.864066	-0.025125	-0.1401	0.0905188	0.970971	Bacteroides sp.	Bacteroidetes	16.1905	4.65357e-05	NS
	MGS.hg0840	0.857802	-0.0035	-0.0981358	0.0911985	0.970971	Clostridiales sp.	Firmicutes	10	5.54674e-05	NS
	MGS.hg0904	0.863524	0.01125	-0.130123	0.152175	0.970971	Bacteroidia sp.	Bacteroidetes	26.1905	0.000129083	NS
	MGS.hg0916	0.854302	0.027375	-0.122812	0.176336	0.970971	MGS.hg0916: Bacteria sp.	unclassified	34.2857	0.000299894	NS
	MGS.hg0936	0.856018	0.036	-0.143952	0.213647	0.970971	Lactobacillus acidophilus	Firmicutes	49.5238	0.000584882	NS
	MGS.hg1090	0.863917	0.016375	-0.169744	0.201367	0.970971	Turicibacter sanguinis	Firmicutes	81.9048	0.000344723	NS
	MGS.hg0364	0.867436	-0.011375	-0.176376	0.154248	0.97255	Clostridia sp.	Firmicutes	42.8571	0.00141607	NS
	MGS.hg0411	0.866782	-0.01625	-0.196094	0.164651	0.97255	Clostridia sp.	Firmicutes	59.0476	0.000862418	NS
	MGS.hg0613	0.868712	-0.004375	-0.113777	0.105132	0.972878	Lachnospiraceae sp.	Firmicutes	14.2857	4.52842e-05	NS
	MGS.hg1089	0.870041	-0.01025	-0.114508	0.0942317	0.973266	Clostridiales sp.	Firmicutes	12.8571	3.78032e-05	NS
	MGS.hg0010	0.874964	0.008	-0.146148	0.161768	0.97437	Anaerostipes hadrus	Firmicutes	100	0.00397605	NS
	MGS.hg0547	0.87257	-0.02525	-0.171821	0.122415	0.97437	MGS.hg0547: Bacteria sp.	unclassified	30	0.000413701	NS
	MGS.hg0629	0.874883	0.0035	-0.105329	0.112246	0.97437	Collinsella intestinalis	Actinobacteria	13.8095	0.000169275	NS
	MGS.hg1076	0.87321	0.0105	-0.160079	0.18047	0.97437	Clostridia sp.	Firmicutes	48.0952	0.000177609	NS
	MGS.hg1043	0.876521	-0.0295	-0.203177	0.145976	0.975007	Clostridium phoceensis	Firmicutes	100	0.00182175	NS
	MGS.hg0748	0.879512	0.02025	-0.103317	0.143201	0.977236	Firmicutes sp.	Firmicutes	19.5238	0.000165094	NS
	MGS.hg0178	0.883387	0.008125	-0.147751	0.163607	0.979153	Firmicutes sp.	Firmicutes	92.381	0.00427048	NS
	MGS.hg0324	0.886339	0.00175	-0.126324	0.129767	0.979153	Prevotella sp.	Bacteroidetes	20	0.000350895	NS
	MGS.hg0569	0.885449	-0.033	-0.19472	0.130467	0.979153	MGS.hg0569	unclassified	49.0476	0.000449826	NS
	MGS.hg0593	0.883954	-0.004125	-0.176151	0.168146	0.979153	Firmicutes sp.	Firmicutes	54.2857	0.000209809	NS
	MGS.hg0921	0.887172	0.01	-0.143127	0.16266	0.979153	Bacteroides sp.	Bacteroidetes	34.2857	6.14977e-05	NS
	MGS.hg1042	0.887147	0.02125	-0.1492	0.190473	0.979153	Dorea formicigenerans	Firmicutes	100	0.00214849	NS
	MGS.hg0036	0.890583	-0.0815	-0.247298	0.0889352	0.980694	Bacteroides thetaiotaomicron	Bacteroidetes	99.5238	0.00132647	NS
	MGS.hg0232	0.894122	0.003	-0.100597	0.106532	0.980694	Megamonas funiformis	Firmicutes	11.9048	0.000122114	NS
	MGS.hg0464	0.894312	-0.02525	-0.183262	0.134034	0.980694	Bifidobacterium longum subsp. infantis	Actinobacteria	46.6667	3.62103e-05	NS
	MGS.hg0667	0.891691	0.004	-0.124289	0.132158	0.980694	Ruminococcaceae sp.	Firmicutes	20	0.000195615	NS
	MGS.hg0858	0.894512	-0.05225	-0.214818	0.113136	0.980694	Turicibacter sanguinis	Firmicutes	84.2857	0.000261721	NS
	MGS.hg1064	0.890291	0.014375	-0.125495	0.153685	0.980694	Clostridia sp.	Firmicutes	27.619	0.000224231	NS
	MGS.hg0306	0.89953	0.008625	-0.152762	0.169564	0.985104	Bacteroides nordii	Bacteroidetes	43.8095	0.00012749	NS
	MGS.hg0450	0.901514	-0.036375	-0.213775	0.143348	0.985353	Clostridiales sp.	Firmicutes	84.7619	0.000817988	NS
	MGS.hg0860	0.901747	-0.009625	-0.134231	0.115281	0.985353	Candidatus Melainabacteria sp.	Candidatus Melainabacteria	19.0476	0.000139209	NS
	MGS.hg0160	0.907158	0.0455	-0.146209	0.233915	0.987994	Clostridiales sp.	Firmicutes	86.1905	0.00139747	NS
	MGS.hg0336	0.907115	-0.01975	-0.169754	0.131148	0.987994	Parabacteroides goldsteinii	Bacteroidetes	34.7619	0.00021052	NS
	MGS.hg0967	0.906161	-0.014125	-0.12757	0.0996845	0.987994	MGS.hg0967: Bacteria sp.	unclassified	15.2381	2.23861e-05	NS
	MGS.hg0187	0.908986	0.0225	-0.153474	0.197091	0.988897	MGS.hg0187	unclassified	71.4286	0.00104754	NS
	MGS.hg0105	0.911677	-0.003	-0.160278	0.154427	0.990736	Clostridiales sp.	Firmicutes	96.6667	0.00340934	NS
	MGS.hg0803	0.913755	0.01075	-0.146276	0.167248	0.991372	Bacteroidia sp.	Bacteroidetes	33.8095	0.00287893	NS
	MGS.hg1049	0.914265	-0.01575	-0.149432	0.118498	0.991372	Enterococcus faecium	Firmicutes	23.3333	0.000678352	NS
	MGS.hg0065	0.917721	-0.092	-0.260419	0.0818525	0.991843	Blautia obeum	Firmicutes	99.5238	0.00400202	NS
	MGS.hg0228	0.919505	-0.0415	-0.217369	0.136979	0.991843	Coprococcus eutactus	Firmicutes	71.9048	0.00274091	NS
	MGS.hg0313	0.918898	-0.118625	-0.300403	0.0714686	0.991843	Ruminococcus bromii	Firmicutes	87.619	0.00300889	NS
	MGS.hg0535	0.9234	0.02475	-0.134336	0.182592	0.991843	Victivallis vadensis	Lentisphaerae	44.2857	0.000148254	NS
	MGS.hg0550	0.923338	0.00775	-0.142662	0.157812	0.991843	Clostridia sp.	Firmicutes	29.0476	0.00032959	NS
	MGS.hg0598	0.926116	-0.00325	-0.108606	0.102179	0.991843	Clostridiales sp.	Firmicutes	13.8095	6.35457e-05	NS
	MGS.hg0610	0.926722	-0.020875	-0.180806	0.140132	0.991843	Clostridia sp.	Firmicutes	39.0476	0.000136222	NS
	MGS.hg0622	0.925448	-0.005	-0.153131	0.143351	0.991843	Clostridiales sp.	Firmicutes	32.8571	0.000616371	NS
	MGS.hg0920	0.923419	-0.002375	-0.123045	0.118364	0.991843	Clostridia sp.	Firmicutes	18.0952	3.78885e-05	NS
	MGS.hg0965	0.925361	0.00025	-0.120382	0.120875	0.991843	Lactobacillus delbrueckii subsp. bulgaricus	Firmicutes	19.5238	4.05054e-05	NS
	MGS.hg1021	0.924843	-0.01225	-0.123487	0.0992911	0.991843	Bacteroides stercorirosoris	Bacteroidetes	14.7619	0.000132667	NS
	MGS.hg1097	0.923587	0.0035	-0.11413	0.121033	0.991843	Alistipes sp. Marseille-P2431	Bacteroidetes	16.1905	8.4282e-05	NS
	MGS.hg0002	0.95734	-0.06625	-0.235732	0.107143	0.992056	Bacteroides uniformis	Bacteroidetes	100	0.0105991	NS
	MGS.hg0019	0.952448	-0.00975	-0.184352	0.165448	0.992056	Bacteroides dorei	Bacteroidetes	100	0.00546712	NS
	MGS.hg0053	0.929521	-0.0335	-0.205391	0.140396	0.992056	Clostridiales sp.	Firmicutes	100	0.00599099	NS
	MGS.hg0059	0.963846	-0.058	-0.22075	0.107893	0.992056	Bacteroides cellulosilyticus	Bacteroidetes	98.0952	0.00254245	NS
	MGS.hg0096	0.961642	0.01625	-0.156521	0.188056	0.992056	Clostridia sp.	Firmicutes	93.8095	0.00138054	NS
	MGS.hg0100	0.94021	-0.03475	-0.209272	0.141918	0.992056	Bifidobacterium bifidum	Actinobacteria	76.6667	0.00182533	NS
	MGS.hg0136	0.970884	-0.026625	-0.192229	0.140453	0.992056	Alistipes ihumii	Bacteroidetes	93.3333	0.00157519	NS
	MGS.hg0139	0.945506	0.02175	-0.163048	0.205073	0.992056	Ruminococcus callidus	Firmicutes	78.5714	0.00279806	NS
	MGS.hg0158	0.948697	0.062	-0.112817	0.233094	0.992056	Clostridia sp.	Firmicutes	93.3333	0.00234951	NS
	MGS.hg0174	0.978595	-0.006125	-0.179154	0.167272	0.992056	Lachnospiraceae sp.	Firmicutes	44.7619	0.000232536	NS
	MGS.hg0188	0.950571	-0.08125	-0.250529	0.0928496	0.992056	Clostridia sp.	Firmicutes	92.8571	0.00314898	NS
	MGS.hg0205	0.952341	-0.0095	-0.191533	0.173164	0.992056	MGS.hg0205	unclassified	70.9524	0.000796227	NS
	MGS.hg0223	0.93712	-0.05125	-0.213731	0.11399	0.992056	MGS.hg0223: Bacteria sp.	unclassified	73.8095	0.00108878	NS
	MGS.hg0234	0.970792	-0.009625	-0.180495	0.161809	0.992056	MGS.hg0234	unclassified	87.619	0.00309409	NS
	MGS.hg0245	0.977997	0.00875	-0.174012	0.190929	0.992056	Firmicutes bacterium OM04-13BH	Firmicutes	59.0476	0.00137312	NS
	MGS.hg0265	0.93025	-0.03825	-0.21233	0.138183	0.992056	Clostridia sp.	Firmicutes	63.8095	0.000731032	NS
	MGS.hg0297	0.963495	-0.002	-0.177662	0.173785	0.992056	Clostridia sp.	Firmicutes	71.4286	0.00102529	NS
	MGS.hg0310	0.979029	-0.02125	-0.18224	0.140849	0.992056	Lactobacillus ruminis	Firmicutes	49.0476	0.00181478	NS
	MGS.hg0317	0.932758	-0.175	-0.328924	-0.012018	0.992056	Intestinimonas butyriciproducens	Firmicutes	95.2381	0.000454378	NS
	MGS.hg0374	0.951379	-0.01275	-0.15375	0.128759	0.992056	Bacteroidia sp.	Bacteroidetes	25.7143	0.00181794	NS
	MGS.hg0402	0.940414	0.002	-0.109075	0.113025	0.992056	MGS.hg0402: Bacteria sp.	unclassified	13.8095	8.80936e-05	NS
	MGS.hg0410	0.974027	0.0035	-0.168652	0.175445	0.992056	Clostridia sp.	Firmicutes	45.7143	0.000386167	NS
	MGS.hg0419	0.963641	0.00525	-0.103774	0.114149	0.992056	Prevotella sp. 885	Bacteroidetes	15.2381	0.00015565	NS
	MGS.hg0442	0.976348	0.03375	-0.151712	0.216917	0.992056	Eubacterium sp. TM06-47	Firmicutes	64.2857	0.000729041	NS
	MGS.hg0515	0.955429	0.03975	-0.14534	0.222152	0.992056	MGS.hg0515: Bacteria sp.	unclassified	69.0476	0.000538802	NS
	MGS.hg0516	0.977759	-0.01175	-0.143958	0.12087	0.992056	Clostridiales sp.	Firmicutes	20.4762	0.000312978	NS
	MGS.hg0538	0.945258	-0.012125	-0.17758	0.153997	0.992056	Clostridia sp.	Firmicutes	40.9524	0.00107066	NS
	MGS.hg0544	0.969124	-0.02175	-0.162129	0.119492	0.992056	Clostridia sp.	Firmicutes	28.0952	0.000140205	NS
	MGS.hg0563	0.943026	-0.008125	-0.168612	0.152782	0.992056	Parasutterella sp.	Proteobacteria	39.0476	0.000158978	NS
	MGS.hg0565	0.945386	0.0085	-0.130407	0.14708	0.992056	Ruminococcus champanellensis	Firmicutes	25.2381	0.000330557	NS
	MGS.hg0581	0.964584	-0.010125	-0.171718	0.151999	0.992056	Negativibacillus massiliensis	Firmicutes	40	0.000255719	NS
	MGS.hg0587	0.941898	-0.03225	-0.199666	0.136995	0.992056	Ruminococcaceae sp.	Firmicutes	63.3333	0.00152222	NS
	MGS.hg0614	0.949431	-0.00525	-0.163836	0.1536	0.992056	Clostridiales sp.	Firmicutes	47.619	0.000147202	NS
	MGS.hg0619	0.975684	-0.023375	-0.19878	0.153482	0.992056	Erysipelotrichales sp.	Firmicutes	72.381	0.000587186	NS
	MGS.hg0669	0.962848	-0.003	-0.104938	0.0990007	0.992056	Burkholderiales sp.	Proteobacteria	12.381	8.37415e-05	NS
	MGS.hg0680	0.973576	-0.05025	-0.216748	0.119089	0.992056	Clostridia sp.	Firmicutes	67.1429	0.000738684	NS
	MGS.hg0683	0.932349	-0.01125	-0.193851	0.172104	0.992056	Clostridium disporicum	Firmicutes	96.6667	0.000889498	NS
	MGS.hg0824	0.940424	0.00525	-0.13695	0.147238	0.992056	Clostridia sp.	Firmicutes	28.0952	0.000379141	NS
	MGS.hg0842	0.947105	0.0125	-0.0986196	0.123312	0.992056	Clostridiales sp.	Firmicutes	14.7619	0.000135511	NS
	MGS.hg0843	0.943862	0.0015	-0.168134	0.171048	0.992056	Clostridiales sp.	Firmicutes	46.1905	0.00149998	NS
	MGS.hg0882	0.936073	-0.188625	-0.344647	-0.0224614	0.992056	Clostridiales sp.	Firmicutes	82.8571	0.000176102	NS
	MGS.hg0886	0.947559	0.00025	-0.140302	0.140792	0.992056	Bacteroides sp.	Bacteroidetes	24.7619	4.68771e-05	NS
	MGS.hg0945	0.964544	0.01675	-0.14242	0.175076	0.992056	Clostridiales sp.	Firmicutes	39.0476	0.000431024	NS
	MGS.hg0966	0.970574	0.0065	-0.14457	0.157274	0.992056	Clostridiales sp.	Firmicutes	29.5238	0.00021217	NS
	MGS.hg0969	0.976321	-0.030375	-0.149098	0.0892116	0.992056	Bacteroides ndongoniae	Bacteroidetes	17.1429	0.000497927	NS
	MGS.hg0973	0.933735	0.0015	-0.095619	0.0985908	0.992056	Desulfovibrio piger	Proteobacteria	11.4286	9.5859e-05	NS
	MGS.hg0979	0.96468	1.22623e-17	-0.15946	0.15946	0.992056	Clostridiales sp.	Firmicutes	36.1905	0.000158239	NS
	MGS.hg0984	0.973948	0.016	-0.111382	0.142864	0.992056	MGS.hg0984: Bacteria sp.	unclassified	19.0476	7.94464e-05	NS
	MGS.hg1027	0.956825	0.00625	-0.158416	0.170577	0.992056	Clostridiales sp.	Firmicutes	44.2857	0.000500202	NS
	MGS.hg1051	0.974139	-0.013875	-0.174035	0.147	0.992056	Holdemania massiliensis	Firmicutes	47.619	8.84065e-05	NS
	MGS.hg1077	0.964598	0.005125	-0.0990993	0.109238	0.992056	Clostridia sp.	Firmicutes	13.3333	3.5812e-05	NS
	MGS.hg1101	0.931296	-0.010375	-0.123643	0.10316	0.992056	MGS.hg1101: Bacteria sp.	unclassified	20.9524	0.000383721	NS
	MGS.hg0460	0.981592	-0.007375	-0.17642	0.162092	0.993636	Sutterella sp.	Proteobacteria	54.2857	0.000466779	NS
	MGS.hg0676	0.986216	-0.02525	-0.185374	0.136181	0.997298	Bacteroides sp.	Bacteroidetes	42.381	7.96455e-05	NS
	MGS.hg0113	0.996275	-0.027	-0.207024	0.154793	0.998334	Firmicutes bacterium AF19-2LB	Firmicutes	86.1905	0.00122429	NS
	MGS.hg0156	0.99373	0.03625	-0.14517	0.215312	0.998334	Clostridia sp.	Firmicutes	85.7143	0.00471865	NS
	MGS.hg0258	0.997519	-0.0345	-0.197374	0.130227	0.998334	Clostridiales sp.	Firmicutes	79.0476	0.00107061	NS
	MGS.hg0409	0.997538	0.04	-0.142952	0.220308	0.998334	Clostridia sp.	Firmicutes	88.5714	0.00168831	NS
	MGS.hg0630	0.990259	0.004125	-0.155317	0.163358	0.998334	Allisonella histaminiformans	Firmicutes	35.2381	0.000163501	NS
	MGS.hg0651	0.996684	0.001625	-0.146475	0.149654	0.998334	Clostridiales sp.	Firmicutes	32.381	0.000268007	NS
	MGS.hg0754	0.998334	-0.00575	-0.181514	0.17037	0.998334	Collinsella bouchesdurhonensis	Actinobacteria	67.1429	0.000965787	NS
	MGS.hg0788	0.995175	-0.018375	-0.168774	0.13286	0.998334	Clostridiales sp.	Firmicutes	31.4286	0.000233134	NS
	MGS.hg0826	0.997653	0.01325	-0.0941831	0.120378	0.998334	MGS.hg0826	unclassified	12.8571	8.89185e-05	NS
	MGS.ref1221	0.99635	0.005	-0.115488	0.125343	0.998334	Enterococcus faecium	Firmicutes	19.0476	0.000635031	NS
	MGS.ref1226	0.990339	0.00875	-0.0849028	0.10225	0.998334	Eubacterium limosum	Firmicutes	10.9524	1.92856e-05	NS

## Sheet: Supplementary Tables 5
	Supplementary Table 5: Gut Metabolic Modules (GMM) relative abundances
	MF0020	MF0027	MF0028	MF0025	MF0026	MF0024	MF0021	MF0022	MF0018	MF0019	MF0030	MF0031	MF0038	MF0039	MF0036	MF0037	MF0034	MF0035	MF0032	MF0033	MF0029	MF0085	MF0086	MF0083	MF0084	MF0081	MF0082	MF0080	MF0005	MF0006	MF0003	MF0004	MF0001	MF0089	MF0002	MF0087	MF0088	MF0096	MF0097	MF0094	MF0095	MF0092	MF0093	MF0090	MF0091	MF0016	MF0017	MF0014	MF0015
1	0.00303755	0.0121373	0.00379828	0.00206113	0.00422892	2.71606e-05	0.00422502	0.00324102	0.00589445	0.00370684	0.00330443	0.00500413	0.00568274	0.0058541	0.00373085	0.00411057	0.00496553	0.00409723	0.00328048	0.00551776	0.00516573	0.00439827	0.00606536	0.00362584	0	0.00368768	0.00159437	0.00412775	0.00661425	0.00484183	0.00308953	0.00337709	0.00425029	0.00388198	0.00441472	0.00459671	0.00369821	0.00494673	0.00492203	0.00299492	0.0052798	0.00658059	0.000457164	0.00588118	0	0.00357855	0.00500134	0.00428899	0.00547126
2	0.00343207	0.00552863	0.00289805	0.00361426	0.00404582	0.000778605	0.00414711	0.00327467	0.00310607	0.00348313	0.00196816	0.00348224	0.00482197	0.00432352	0.00340989	0.00333538	0.00287257	0.00315786	0.0050391	0.0039918	0.00315222	0.00176907	0.00402926	0.00327408	0.000433088	0.00201779	0.00262063	0.00354519	0.00367597	0.0036876	0.00303831	0.00302768	0.00313612	0.00352539	0.00427786	0.00403066	0.00327432	0.00368779	0.00452613	0.00498775	0.00531975	0.00363801	0.000457164	0.00442902	0	0.00433821	0.00378522	0.00365425	0.00437371
3	0.00609936	0.00614578	0.00508075	0.00649567	0.00452042	3.62142e-05	0.00700755	0.00472058	0.0055134	0.00665033	0.0030869	0.00870016	0.00686366	0.0054754	0.00596711	0.0080336	0.00426988	0.00609108	0.00688564	0.00494796	0.00573786	0.00427057	0.00576239	0.00832048	0	0.00423272	0.00289552	0.0065525	0.0062357	0.00364289	0.0028246	0.00417992	0.00263907	0.00654135	0.00356684	0.00435517	0.00600605	0.00584712	0.00722506	0.00764233	0.00713073	0.00415986	0	0.00778637	0	0.00877896	0.00519187	0.0051916	0.00392865
4	0.00290544	0.00626149	0.00318619	0.00217771	0.00393522	0.0121182	0.00498775	0.00479631	0.00405255	0.00419742	0.0048686	0.00429391	0.00380955	0.00122552	0.00372748	0.00351022	0.00343629	0.00375564	0.000601986	0.00322815	0.00377787	0.00479641	0.00371038	0.00182645	0	0.0016467	0	0.00261894	0.00384144	0.00557751	0.00718805	0.00624388	0.00511415	0.00390875	0.00589542	0.00396235	0.00383573	0.00367291	0.00504765	0.00280206	0.00434768	0.00280625	0	0.00359639	0	0.00360994	0.00446275	0.00484257	0.0048902
5	0.00493467	0.00756008	0.00459358	0.00490506	0.00481045	3.16874e-05	0.00484206	0.00459015	0.00410361	0.00417779	0.00319049	0.00571435	0.00524603	0.00759508	0.00552584	0.00445614	0.00455174	0.00375564	0.00578312	0.00482279	0.00372804	0.00303109	0.00475328	0.0037476	0	0.00349054	0.00208917	0.00623115	0.0060522	0.00511549	0.00489725	0.00520215	0.00442175	0.00642565	0.00445252	0.00575565	0.00600228	0.00411768	0.00584705	0.00649277	0.00468058	0.00451876	0	0.00465553	0	0.00459561	0.00514647	0.00381009	0.00516356
[truncated: 205 more rows]
[truncated: 52 more columns]

## Sheet: Supplementary Table 6
Supplementary Table 6: Univariate analysis of the Gut Metabolic Modules (GMM) abundance differences between healthy controls and T1D individuals
[truncated: 103 more rows]

## Sheet: Supplementary Table 7
	Supplementary Table 7: Polar metabolites abundances in the cohort individuals after missing values imputation and data scaling and log-transforming
[truncated: 211 more rows]
[truncated: 349 more columns]

[truncated: 9 more sheets: Supplementary Table 8, Supplementary Table 9, Supplementary Table 10, Supplementary Table 11, Supplementary Table 12, Supplementary Table 13, Supplementary Table 14, Supplementary Table 15, Supplementary Table 16]
